# Supplementary material for: Navigating the complexities of the forest land sharing vs sparing logging dilemma: analytical insights through the governance theory of social-ecological systems dynamics
Source: PeerJ. 2024 Jan 29;12:e16809. doi: 10.7717/peerj.16809 (PMC10832625; doi:10.7717/peerj.16809)
Supplement: Supplemental Information 2 — The raw results from simulation that were used to generate Tables 2, S1 and S2. The code of the model used in the article can be downloaded here: https://doi.org/10.7717/peerj.14731/supp-1 [file peerj-12-16809-s002.xlsx]

## Sheet: Raw Simulation Results
Life history traits (species level)	Climate	Habitat	Sp#1	Sp#2	Sp#3	Sp#4	Sp#5	Sp#6	Sp#7	Sp#8	#Species	Shannon [0, inf.]	Shannon [0-1]	AGOC [tonnesCeq.ha-1]	SOC [tonnesCeq.ha-1]	ΔAGOC/dt	ΔSOC/Δt	ΔTOC/Δt	STD [kg.m-3]	LMA=1/SLA [kg.m-2]	SSS [kg]	LAI	Average Height [m]	Soil Water	Supply Timber [tonne.ha-1]	Supply Firewood [tonnes.ha-1]	Timber profit [$.ha-1]
STD [kg.m-3]	1	2	1	1	1	1	1	1	1	1	8	0.852481	0.73876	116.752	3029.55	-0.496784	39.6659	38.6994	430.105	0.320615	6.965e-05	6.66331	0.982718	1053.86	5621.19	3593.27	4637.24		0.763758	44.7717	929.475	42.7835	68.5769	108.422	54.0901	0.0451907	3.52659e-05	1.69621	0.10732	105.386	19236.4	359.327	15869.2
SLA = 1/LMA [m2.kg-1]			1	1	1	1	1	1	1	1	8	0.855286	0.741191	116.269	1993.78	-0.499199	22.8582	21.887	430.462	0.32069	6.94546e-05	6.63157	0.982617	1053.86	5578.83	3593.27	4602.29		0.760304	44.4416	1085.52	42.4673	1076.18	1087.12	54.1835	0.0451082	3.53093e-05	1.68857	0.107276	105.386	19093	359.327	15750.9
SSS [kg]	1	2	1	1	1	1	1	1	1	0	7	0.866986	0.75133	116.794	3029.53	-0.316173	39.6507	39.0356	431.03	0.320206	6.97527e-05	6.64646	0.982849	1053.86	5515.98	3593.27	4550.58		0.758202	43.7861	929.463	41.95	68.5827	107.076	53.5374	0.0458283	3.51435e-05	1.68144	0.107239	105.386	18867.3	359.327	15565.2
	1	2	1	1	1	1	1	1	0	1	7	0.851993	0.738337	116.758	3029.55	-0.496643	39.6659	38.6997	430.23	0.320653	6.96286e-05	6.66393	0.982686	1053.86	5621.07	3593.27	4637.14		0.765644	44.7599	929.475	42.7808	68.5769	108.419	54.2332	0.0452021	3.52943e-05	1.69554	0.107356	105.386	19236	359.327	15868.9		0.0765644	4.47599	92.9475	4.27808	6.85769
	1	2	1	1	1	1	1	0	1	1	7	0.852465	0.738746	116.755	3029.55	-0.496944	39.6659	38.6991	430.14	0.320604	6.96237e-05	6.66393	0.982697	1053.86	5621.12	3593.27	4637.18		0.76522	44.7655	929.475	42.7801	68.5769	108.417	54.1379	0.0452106	3.52848e-05	1.6961	0.107339	105.386	19236.2	359.327	15869		0.076522	4.47655	92.9475	4.27801	6.85769
	1	2	1	1	1	1	0	1	1	1	7	0.85148	0.737893	116.756	3029.55	-0.49674	39.6659	38.6995	430.079	0.320642	6.96491e-05	6.66347	0.982693	1053.86	5621.13	3593.27	4637.19		0.765164	44.7632	929.475	42.7807	68.5769	108.418	54.1125	0.0452099	3.52839e-05	1.69509	0.10735	105.386	19236.2	359.327	15869		0.0765164	4.47632	92.9475	4.27807	6.85769
	1	2	1	1	1	0	1	1	1	1	7	0.678506	0.587993	180.978	3025.83	0.0702223	39.5867	39.7234	426.709	0.241876	4.82408e-05	6.09581	0.946304	1053.86	624.759	3593.27	515.116		0.609409	24.4066	927.991	4.38112	68.5467	71.1807	60.6464	0.1315	4.03335e-05	0.700901	0.0996953	105.386	2011.31	359.327	1658.33		0.0609409	2.44066	92.7991	0.438112	6.85467
	1	2	1	1	0	1	1	1	1	1	7	0.800964	0.694116	116.402	3029.54	-0.315684	39.6508	39.0367	426.615	0.322183	7.18289e-05	6.58065	0.986075	1053.86	5524.72	3593.27	4557.65		0.72455	44.2723	929.466	42.1338	68.5828	107.357	52.0213	0.045735	3.41398e-05	1.69124	0.105025	105.386	18896.7	359.327	15589		0.072455	4.42723	92.9466	4.21338	6.85828
	1	2	1	0	1	1	1	1	1	1	7	0.803732	0.696514	116.399	3029.54	-0.315674	39.6508	39.0367	426.864	0.322127	7.18141e-05	6.57991	0.986143	1053.86	5524.31	3593.27	4557.31		0.725938	44.277	929.466	42.1329	68.5828	107.354	52.159	0.045653	3.41138e-05	1.6922	0.105003	105.386	18895.3	359.327	15587.8		0.0725938	4.4277	92.9466	4.21329	6.85828
	1	2	0	1	1	1	1	1	1	1	7	0.893491	0.774299	116.588	3102.68	-0.315923	40.6079	39.9932	423.608	0.303017	6.73357e-05	6.66463	0.982482	1053.86	5525.99	3593.27	4558.69		0.754977	43.9996	951.906	41.9842	70.2413	108.189	48.8908	0.0573399	3.57972e-05	1.68862	0.107042	105.386	18901	359.327	15592.5		0.0754977	4.39996	95.1906	4.19842	7.02413
			1	1	1	1	1	1	1	0	7	0.863637	0.748428	116.365	1993.77	-0.49812	22.8582	21.8891	431.271	0.320817	6.95375e-05	6.63047	0.982636	1053.86	5575.93	3593.27	4600.04		0.758976	44.4118	1085.52	42.4374	1076.18	1087.11	54.1469	0.0451081	3.52971e-05	1.68622	0.107281	105.386	19083.2	359.327	15743.3		0.0758976	4.44118	108.552	4.24374	107.618
			1	1	1	1	1	1	0	1	7	0.854785	0.740756	116.276	1993.78	-0.499058	22.8582	21.8873	430.593	0.320727	6.94329e-05	6.63215	0.982588	1053.86	5578.7	3593.27	4602.19		0.762289	44.4299	1085.52	42.4647	1076.18	1087.12	54.3333	0.0451241	3.53391e-05	1.68789	0.107309	105.386	19092.5	359.327	15750.5		0.0762289	4.44299	108.552	4.24647	107.618
			1	1	1	1	1	0	1	1	7	0.855181	0.7411	116.273	1993.78	-0.499358	22.8582	21.8867	430.496	0.320681	6.94285e-05	6.6322	0.982596	1053.86	5578.76	3593.27	4602.23		0.761859	44.4352	1085.52	42.4641	1076.18	1087.12	54.2346	0.0451318	3.533e-05	1.68844	0.107295	105.386	19092.7	359.327	15750.7		0.0761859	4.44352	108.552	4.24641	107.618
			1	1	1	1	0	1	1	1	7	0.85431	0.740345	116.273	1993.78	-0.499155	22.8582	21.8871	430.437	0.320712	6.94526e-05	6.63169	0.982595	1053.86	5578.76	3593.27	4602.24		0.76176	44.4331	1085.52	42.4645	1076.18	1087.12	54.2055	0.0451319	3.53279e-05	1.68744	0.107302	105.386	19092.7	359.327	15750.7		0.076176	4.44331	108.552	4.24645	107.618
			1	1	1	0	1	1	1	1	7	0.687023	0.595374	181.708	1990.56	0.161595	22.8128	23.1271	417.151	0.261135	4.70979e-05	6.09769	0.943032	1053.86	561.932	3593.27	463.318		0.559881	24.5193	1084.32	4.33985	1075.18	1075.83	49.4467	0.12664	3.93724e-05	0.737198	0.101859	105.386	1927.53	359.327	1589.26		0.0559881	2.45193	108.432	0.433985	107.518
			1	1	0	1	1	1	1	1	7	0.797223	0.690873	115.977	1993.78	-0.497856	22.8583	21.8897	427.815	0.323903	7.16116e-05	6.56851	0.985399	1053.86	5584.28	3593.27	4606.79		0.724599	44.8836	1085.53	42.6158	1076.18	1087.2	53.3487	0.0441639	3.43749e-05	1.69999	0.105388	105.386	19111.4	359.327	15766.1		0.0724599	4.48836	108.553	4.26158	107.618
			1	0	1	1	1	1	1	1	7	0.802821	0.695724	115.955	1993.78	-0.497819	22.8583	21.8898	427.191	0.322322	7.14754e-05	6.56711	0.985459	1053.86	5584.08	3593.27	4606.63		0.727507	44.9081	1085.53	42.6146	1076.18	1087.2	52.5202	0.0453778	3.44117e-05	1.701	0.105367	105.386	19110.7	359.327	15765.5		0.0727507	4.49081	108.553	4.26146	107.618
			0	1	1	1	1	1	1	1	7	0.890534	0.771737	116.162	2041.89	-0.499484	23.4098	22.4381	423.549	0.303006	6.70941e-05	6.64772	0.982264	1053.86	5585.62	3593.27	4607.89		0.754601	44.6229	1111.76	42.4681	1102.26	1113.14	48.8851	0.0575959	3.60471e-05	1.69328	0.107077	105.386	19115.9	359.327	15769.8		0.0754601	4.46229	111.176	4.24681	110.226
	1	2	1	1	1	1	1	1	0	0	6	0.869093	0.753155	116.799	3029.53	-0.316183	39.6507	39.0356	431.202	0.320166	6.97202e-05	6.64715	0.982814	1053.86	5515.96	3593.27	4550.57		0.757267	43.7783	929.463	41.9497	68.5827	107.076	53.5856	0.0458104	3.51361e-05	1.6806	0.107276	105.386	18867.3	359.327	15565.1		0.0757267	4.37783	92.9463	4.19497	6.85827
	1	2	1	1	1	1	1	0	1	0	6	0.869316	0.753349	116.798	3029.53	-0.316114	39.6507	39.0357	431.116	0.320128	6.96821e-05	6.64715	0.982838	1053.86	5515.84	3593.27	4550.47		0.75722	43.7777	929.462	41.9452	68.5827	107.07	53.536	0.0458291	3.51523e-05	1.68095	0.107234	105.386	18866.8	359.327	15564.8		0.075722	4.37777	92.9462	4.19452	6.85827
	1	2	1	1	1	1	1	0	0	1	6	0.850944	0.737428	116.749	3029.55	-0.496772	39.6659	38.6994	430.138	0.320672	6.97087e-05	6.66236	0.982731	1053.86	5621.31	3593.27	4637.34		0.765338	44.7778	929.475	42.785	68.5769	108.425	54.1613	0.0452191	3.5263e-05	1.69611	0.107309	105.386	19236.8	359.327	15869.6		0.0765338	4.47778	92.9475	4.2785	6.85769
	1	2	1	1	1	1	0	1	1	0	6	0.869534	0.753538	116.797	3029.53	-0.316267	39.6507	39.0354	431.106	0.320099	6.96837e-05	6.64707	0.98283	1053.86	5515.91	3593.27	4550.52		0.756942	43.7808	929.463	41.947	68.5827	107.072	53.5293	0.0458327	3.5142e-05	1.68143	0.107245	105.386	18867	359.327	15565		0.0756942	4.37808	92.9463	4.1947	6.85827
	1	2	1	1	1	1	0	1	0	1	6	0.851643	0.738034	116.759	3029.55	-0.4968	39.6659	38.6994	430.219	0.320676	6.96352e-05	6.66405	0.982683	1053.86	5621.1	3593.27	4637.16		0.76539	44.758	929.475	42.7806	68.5769	108.418	54.2241	0.0452074	3.52954e-05	1.69495	0.107363	105.386	19236.1	359.327	15869		0.076539	4.4758	92.9475	4.27806	6.85769
	1	2	1	1	1	1	0	0	1	1	6	0.850264	0.736838	116.754	3029.55	-0.496919	39.6659	38.6991	430.049	0.320714	6.96848e-05	6.66313	0.982705	1053.86	5621.21	3593.27	4637.25		0.765775	44.7666	929.475	42.7806	68.5769	108.418	54.1323	0.045198	3.5279e-05	1.69502	0.107349	105.386	19236.5	359.327	15869.3		0.0765775	4.47666	92.9475	4.27806	6.85769
	1	2	1	1	1	0	1	1	1	0	6	0.687916	0.596148	181.12	3025.83	0.0708577	39.5867	39.7246	427.493	0.242745	4.80367e-05	6.0963	0.946186	1053.86	624.016	3593.27	514.628		0.615155	24.4123	927.991	4.37535	68.5466	71.1805	61.1651	0.13124	4.02088e-05	0.699784	0.0996834	105.386	2008.86	359.327	1656.72		0.0615155	2.44123	92.7991	0.437535	6.85466
	1	2	1	1	1	0	1	1	0	1	6	0.697644	0.604578	180.91	3025.83	0.0695796	39.5867	39.7221	445.392	0.241583	4.71466e-05	6.09766	0.946089	1053.86	624.171	3593.27	514.71		0.628121	24.4553	927.991	4.37154	68.5467	71.1787	84.3459	0.132089	4.01073e-05	0.693499	0.0994106	105.386	2009.54	359.327	1657.12		0.0628121	2.44553	92.7991	0.437154	6.85467
	1	2	1	1	1	0	1	0	1	1	6	0.685848	0.594356	181.106	3025.83	0.0701481	39.5867	39.7232	426.506	0.243337	4.79575e-05	6.09696	0.946098	1053.86	624.825	3593.27	515.169		0.61278	24.4125	927.991	4.37508	68.5467	71.1805	60.1324	0.131173	4.01648e-05	0.699928	0.099706	105.386	2011.51	359.327	1658.49		0.061278	2.44125	92.7991	0.437508	6.85467
	1	2	1	1	1	0	0	1	1	1	6	0.688315	0.596493	181.076	3025.83	0.0701468	39.5867	39.7232	427.169	0.243126	4.7997e-05	6.09574	0.946181	1053.86	624.802	3593.27	515.15		0.615617	24.4066	927.991	4.3779	68.5467	71.1809	60.8217	0.13108	4.01756e-05	0.699301	0.099685	105.386	2011.44	359.327	1658.43		0.0615617	2.44066	92.7991	0.43779	6.85467
	1	2	1	1	0	1	1	1	1	0	6	0.811518	0.703262	116.502	3029.54	-0.314552	39.6508	39.0388	427.5	0.322259	7.1869e-05	6.58053	0.986105	1053.86	5521.75	3593.27	4555.34		0.722533	44.2417	929.465	42.1062	68.5828	107.315	51.9532	0.0457402	3.41285e-05	1.69031	0.105017	105.386	18886.7	359.327	15581.2		0.0722533	4.42417	92.9465	4.21062	6.85828
	1	2	1	1	0	1	1	1	0	1	6	0.802845	0.695745	116.402	3029.54	-0.31561	39.6508	39.0368	426.886	0.322207	7.18032e-05	6.58025	0.986112	1053.86	5524.67	3593.27	4557.61		0.724956	44.272	929.466	42.1339	68.5828	107.357	52.1705	0.0456646	3.4139e-05	1.69181	0.104968	105.386	18896.5	359.327	15588.8		0.0724956	4.4272	92.9466	4.21339	6.85828
	1	2	1	1	0	1	1	0	1	1	6	0.798684	0.69214	116.392	3029.54	-0.315594	39.6508	39.0368	426.548	0.32229	7.18907e-05	6.57932	0.986144	1053.86	5524.8	3593.27	4557.71		0.724983	44.284	929.466	42.1323	68.5828	107.355	52.0369	0.0457485	3.4135e-05	1.69186	0.104939	105.386	18897	359.327	15589.2		0.0724983	4.4284	92.9466	4.21323	6.85828
	1	2	1	1	0	1	0	1	1	1	6	0.800303	0.693543	116.402	3029.54	-0.31557	39.6508	39.0369	426.761	0.322534	7.19067e-05	6.57988	0.986124	1053.86	5524.77	3593.27	4557.69		0.725732	44.2732	929.466	42.1355	68.5828	107.359	52.1633	0.0453548	3.41123e-05	1.69159	0.104993	105.386	18896.9	359.327	15589.1		0.0725732	4.42732	92.9466	4.21355	6.85828
	1	2	1	1	0	0	1	1	1	1	6	0.675944	0.585773	182.071	3025.83	0.0700965	39.5867	39.7231	420.859	0.25944	4.89881e-05	6.08289	0.94616	1053.86	623.345	3593.27	513.962		0.568244	24.5427	927.991	4.39858	68.5466	71.1932	53.4245	0.12716	4.00079e-05	0.707299	0.100649	105.386	2007.18	359.327	1654.96		0.0568244	2.45427	92.7991	0.439858	6.85466
	1	2	1	0	1	1	1	1	1	0	6	0.812377	0.704006	116.489	3029.54	-0.314523	39.6508	39.0389	427.74	0.322321	7.19248e-05	6.57782	0.986206	1053.86	5521.46	3593.27	4555.1		0.723964	44.2539	929.465	42.1004	68.5828	107.307	52.1258	0.0456216	3.40898e-05	1.68976	0.104946	105.386	18885.7	359.327	15580.3		0.0723964	4.42539	92.9465	4.21004	6.85828
	1	2	1	0	1	1	1	1	0	1	6	0.801648	0.694708	116.399	3029.54	-0.315719	39.6508	39.0366	426.907	0.322231	7.1846e-05	6.57943	0.986146	1053.86	5524.4	3593.27	4557.38		0.727296	44.275	929.466	42.1308	68.5828	107.352	52.2413	0.0456924	3.41265e-05	1.69125	0.104978	105.386	18895.6	359.327	15588		0.0727296	4.4275	92.9466	4.21308	6.85828
	1	2	1	0	1	1	1	0	1	1	6	0.80157	0.69464	116.397	3029.54	-0.315628	39.6508	39.0368	426.758	0.322166	7.18689e-05	6.57981	0.986123	1053.86	5524.41	3593.27	4557.4		0.725494	44.2808	929.466	42.134	68.5828	107.356	52.1216	0.0457456	3.41151e-05	1.69213	0.105025	105.386	18895.7	359.327	15588.1		0.0725494	4.42808	92.9466	4.2134	6.85828
	1	2	1	0	1	1	0	1	1	1	6	0.802338	0.695306	116.398	3029.54	-0.31561	39.6508	39.0368	426.727	0.322223	7.18473e-05	6.57912	0.986182	1053.86	5524.34	3593.27	4557.34		0.727394	44.2744	929.466	42.1285	68.5828	107.348	52.0833	0.0456096	3.41125e-05	1.69102	0.104939	105.386	18895.4	359.327	15587.9		0.0727394	4.42744	92.9466	4.21285	6.85828
	1	2	1	0	1	0	1	1	1	1	6	0.650878	0.564051	180.91	3025.83	0.0699344	39.5867	39.7228	431.009	0.244407	5.00963e-05	6.06933	0.948167	1053.86	624.878	3593.27	515.194		0.606852	24.3934	927.991	4.38883	68.5467	71.1814	66.8611	0.131578	4.09855e-05	0.686815	0.0992586	105.386	2011.69	359.327	1658.59		0.0606852	2.43934	92.7991	0.438883	6.85467
	1	2	1	0	0	1	1	1	1	1	6	0.701363	0.607801	115.368	3029.55	-0.315494	39.6509	39.0371	434.655	0.335193	7.67714e-05	6.42794	0.991962	1053.86	5531.12	3593.27	4562.93		0.691235	45.4197	929.469	42.1595	68.5828	107.421	61.9507	0.0374302	3.04828e-05	1.73686	0.10203	105.386	18918.2	359.327	15606.7		0.0691235	4.54197	92.9469	4.21595	6.85828
	1	2	0	1	1	1	1	1	1	0	6	0.902528	0.78213	116.686	3102.68	-0.314735	40.6078	39.9955	424.391	0.303032	6.74063e-05	6.66382	0.982477	1053.86	5523.07	3593.27	4556.43		0.752547	43.9703	951.905	41.9551	70.2413	108.146	48.8694	0.057383	3.5787e-05	1.68628	0.107061	105.386	18891.2	359.327	15584.9		0.0752547	4.39703	95.1905	4.19551	7.02413
	1	2	0	1	1	1	1	1	0	1	6	0.892175	0.773159	116.592	3102.68	-0.315959	40.6079	39.9932	423.624	0.30304	6.73497e-05	6.665	0.982443	1053.86	5526.03	3593.27	4558.73		0.756201	43.9942	951.906	41.9846	70.2413	108.19	48.9532	0.0574322	3.58104e-05	1.68798	0.107088	105.386	18901.2	359.327	15592.6		0.0756201	4.39942	95.1906	4.19846	7.02413
	1	2	0	1	1	1	1	0	1	1	6	0.892808	0.773707	116.586	3102.68	-0.315891	40.6079	39.9933	423.495	0.3029	6.73633e-05	6.66504	0.98245	1053.86	5526.04	3593.27	4558.74		0.75542	44.0026	951.906	41.9868	70.2413	108.193	48.8421	0.0574052	3.57969e-05	1.68864	0.107067	105.386	18901.2	359.327	15592.7		0.075542	4.40026	95.1906	4.19868	7.02413
	1	2	0	1	1	1	0	1	1	1	6	0.89258	0.773509	116.592	3102.68	-0.31603	40.6079	39.993	423.561	0.302972	6.7325e-05	6.66486	0.982439	1053.86	5525.99	3593.27	4558.7		0.756026	43.9933	951.906	41.9814	70.2413	108.185	48.9148	0.0574472	3.58143e-05	1.68741	0.107084	105.386	18901	359.327	15592.5		0.0756026	4.39933	95.1906	4.19814	7.02413
	1	2	0	1	1	0	1	1	1	1	6	0.224743	0.194762	177.295	3098.95	0.0386916	40.544	40.6192	397.089	0.122464	2.40268e-05	7.1993	0.887921	1053.86	545.829	3593.27	450.088		0.188982	25.0025	950.42	4.53757	70.2057	72.8538	39.7711	0.117105	3.82152e-05	1.38883	0.113146	105.386	1876.79	359.327	1547.58		0.0188982	2.50025	95.042	0.453757	7.02057
	1	2	0	1	0	1	1	1	1	1	6	0.836864	0.725227	116.331	3102.68	-0.314404	40.6079	39.9962	421.611	0.308747	7.00219e-05	6.59993	0.985082	1053.86	5528.77	3593.27	4560.99		0.72609	44.3852	951.907	42.1257	70.2413	108.404	48.3305	0.0546135	3.48269e-05	1.6989	0.105399	105.386	18910.5	359.327	15600.3		0.072609	4.43852	95.1907	4.21257	7.02413
	1	2	0	0	1	1	1	1	1	1	6	0.847351	0.734314	115.858	3182.01	-0.315233	41.6235	41.0102	429.013	0.295686	6.96288e-05	6.57276	0.985602	1053.86	5525.57	3593.27	4558.35		0.735712	44.748	973.231	42.0196	71.1909	108.849	53.6009	0.0679837	3.48516e-05	1.68696	0.104784	105.386	18899.5	359.327	15591.2		0.0735712	4.4748	97.3231	4.20196	7.11909
			1	1	1	1	1	1	0	0	6	0.866028	0.7505	116.373	1993.77	-0.497895	22.8582	21.8895	431.517	0.320771	6.94661e-05	6.63156	0.982602	1053.86	5575.76	3593.27	4599.9		0.758369	44.3983	1085.52	42.4351	1076.18	1087.11	54.2591	0.0451033	3.53123e-05	1.68553	0.107305	105.386	19082.6	359.327	15742.8		0.0758369	4.43983	108.552	4.24351	107.618
			1	1	1	1	1	0	1	0	6	0.864835	0.749466	116.366	1993.77	-0.497848	22.8582	21.8896	431.257	0.3208	6.9532e-05	6.63063	0.982634	1053.86	5575.91	3593.27	4600.03		0.756831	44.4105	1085.52	42.4386	1076.18	1087.11	54.0602	0.0450729	3.52813e-05	1.68599	0.107273	105.386	19083.1	359.327	15743.2		0.0756831	4.44105	108.552	4.24386	107.618
			1	1	1	1	1	0	0	1	6	0.853708	0.739823	116.266	1993.78	-0.499188	22.8582	21.8871	430.497	0.320748	6.95134e-05	6.6306	0.982632	1053.86	5578.95	3593.27	4602.39		0.761996	44.4476	1085.52	42.4688	1076.18	1087.12	54.2586	0.0451385	3.53079e-05	1.68843	0.107263	105.386	19093.4	359.327	15751.2		0.0761996	4.44476	108.552	4.24688	107.618
			1	1	1	1	0	1	1	0	6	0.871751	0.755459	116.37	1993.77	-0.497979	22.8582	21.8894	432.157	0.320008	6.89321e-05	6.62852	0.982201	1053.86	5575.42	3593.27	4599.62		0.756806	44.3984	1085.52	42.4308	1076.18	1087.11	55.0579	0.0454867	3.56346e-05	1.68584	0.107162	105.386	19081.5	359.327	15741.9		0.0756806	4.43984	108.552	4.24308	107.618
			1	1	1	1	0	1	0	1	6	0.854433	0.740451	116.277	1993.78	-0.499214	22.8582	21.887	430.58	0.32075	6.94396e-05	6.63229	0.982583	1053.86	5578.74	3593.27	4602.21		0.762012	44.4279	1085.52	42.4644	1076.18	1087.12	54.3228	0.0451282	3.53398e-05	1.6873	0.107316	105.386	19092.7	359.327	15750.6		0.0762012	4.44279	108.552	4.24644	107.618
			1	1	1	1	0	0	1	1	6	0.852953	0.739169	116.271	1993.78	-0.499333	22.8582	21.8868	430.402	0.320791	6.94902e-05	6.63134	0.982605	1053.86	5578.84	3593.27	4602.3		0.762412	44.4365	1085.52	42.4644	1076.18	1087.12	54.2278	0.0451193	3.53245e-05	1.68737	0.107302	105.386	19093	359.327	15750.9		0.0762412	4.44365	108.552	4.24644	107.618
			1	1	1	0	1	1	1	0	6	0.692886	0.600455	181.742	1990.56	0.0646163	22.8128	22.9385	417.545	0.262056	4.6945e-05	6.09709	0.942917	1053.86	621.031	3593.27	512.195		0.55887	24.6166	1084.32	4.3989	1075.18	1075.83	49.5976	0.126391	3.924e-05	0.738088	0.101906	105.386	1999.09	359.327	1648.76		0.055887	2.46166	108.432	0.43989	107.518
			1	1	1	0	1	1	0	1	6	0.734251	0.636301	181.442	1990.56	0.161199	22.8128	23.1264	431.654	0.25684	4.63117e-05	6.09532	0.943298	1053.86	561.437	3593.27	462.963		0.624244	24.4319	1084.32	4.29538	1075.18	1075.85	63.6239	0.127935	3.94128e-05	0.718056	0.101071	105.386	1925.95	359.327	1588.14		0.0624244	2.44319	108.432	0.429538	107.518
			1	1	1	0	1	0	1	1	6	0.688132	0.596335	181.836	1990.56	0.161582	22.8128	23.1271	416.609	0.263157	4.68816e-05	6.09765	0.942856	1053.86	561.941	3593.27	463.327		0.551974	24.5565	1084.32	4.34756	1075.18	1075.8	48.8801	0.126132	3.91585e-05	0.739925	0.10201	105.386	1927.56	359.327	1589.3		0.0551974	2.45565	108.432	0.434756	107.518
			1	1	1	0	0	1	1	1	6	0.690303	0.598216	181.799	1990.56	0.161534	22.8128	23.127	417.135	0.262531	4.68985e-05	6.09755	0.942915	1053.86	561.938	3593.27	463.324		0.55638	24.5436	1084.32	4.3449	1075.18	1075.82	49.3175	0.126274	3.92007e-05	0.738665	0.10195	105.386	1927.55	359.327	1589.29		0.055638	2.45436	108.432	0.43449	107.518
			1	1	0	1	1	1	1	0	6	0.806732	0.699114	116.08	1993.78	-0.496528	22.8583	21.8923	428.721	0.32421	7.16902e-05	6.56857	0.985432	1053.86	5581.3	3593.27	4604.47		0.723052	44.8485	1085.53	42.5888	1076.18	1087.19	53.3402	0.0439517	3.43617e-05	1.69902	0.105379	105.386	19101.3	359.327	15758.3		0.0723052	4.48485	108.553	4.25888	107.618
			1	1	0	1	1	1	0	1	6	0.802642	0.69557	115.961	1993.78	-0.49779	22.8583	21.8898	427.275	0.322417	7.14422e-05	6.56767	0.985434	1053.86	5584.28	3593.27	4606.79		0.727295	44.8976	1085.53	42.6145	1076.18	1087.2	52.583	0.0453142	3.44389e-05	1.70048	0.105331	105.386	19111.4	359.327	15766.1		0.0727295	4.48976	108.553	4.26145	107.618
			1	1	0	1	1	0	1	1	6	0.799185	0.692574	115.961	1993.78	-0.49778	22.8583	21.8899	427.069	0.322727	7.15359e-05	6.56716	0.985455	1053.86	5584.4	3593.27	4606.89		0.728054	44.8998	1085.53	42.6144	1076.18	1087.2	52.5491	0.045103	3.44303e-05	1.70033	0.10531	105.386	19111.8	359.327	15766.4		0.0728054	4.48998	108.553	4.26144	107.618
			1	1	0	1	0	1	1	1	6	0.796215	0.69	115.973	1993.78	-0.497752	22.8583	21.8899	427.941	0.324179	7.17036e-05	6.56741	0.98545	1053.86	5584.39	3593.27	4606.88		0.725215	44.8905	1085.53	42.6168	1076.18	1087.2	53.473	0.0439108	3.43437e-05	1.70027	0.105359	105.386	19111.8	359.327	15766.4		0.0725215	4.48905	108.553	4.26168	107.618
			1	1	0	0	1	1	1	1	6	0.641708	0.556104	182.601	1990.56	0.161293	22.8127	23.1265	411.532	0.270998	4.72784e-05	6.10843	0.941536	1053.86	558.989	3593.27	460.908		0.496803	24.8868	1084.32	4.36472	1075.18	1075.72	45.7401	0.123391	3.94281e-05	0.77292	0.103493	105.386	1918.44	359.327	1581.82		0.0496803	2.48868	108.432	0.436472	107.518
			1	0	1	1	1	1	1	0	6	0.810782	0.702624	116.048	1993.78	-0.496546	22.8583	21.8922	428.116	0.322726	7.16164e-05	6.56523	0.985518	1053.86	5581.23	3593.27	4604.41		0.726485	44.8804	1085.53	42.5834	1076.18	1087.19	52.5943	0.0451215	3.43846e-05	1.69848	0.105309	105.386	19101.1	359.327	15758.1		0.0726485	4.48804	108.553	4.25834	107.618
			1	0	1	1	1	1	0	1	6	0.798011	0.691556	115.97	1993.78	-0.497619	22.8583	21.8902	428.112	0.323889	7.16368e-05	6.56693	0.985471	1053.86	5584.01	3593.27	4606.57		0.72616	44.8911	1085.53	42.6135	1076.18	1087.2	53.5574	0.0442081	3.43574e-05	1.70008	0.105336	105.386	19110.5	359.327	15765.3		0.072616	4.48911	108.553	4.26135	107.618
			1	0	1	1	1	0	1	1	6	0.802168	0.695159	115.967	1993.78	-0.497755	22.8583	21.8899	427.302	0.32261	7.14813e-05	6.56821	0.985432	1053.86	5584.01	3593.27	4606.57		0.728841	44.8928	1085.53	42.615	1076.18	1087.2	52.638	0.045107	3.44313e-05	1.70075	0.105387	105.386	19110.5	359.327	15765.3		0.0728841	4.48928	108.553	4.2615	107.618
			1	0	1	1	0	1	1	1	6	0.800517	0.693728	115.959	1993.78	-0.497758	22.8583	21.8899	426.875	0.322488	7.16183e-05	6.56273	0.986013	1053.86	5584.19	3593.27	4606.72		0.728412	44.9043	1085.53	42.6123	1076.18	1087.2	52.2326	0.045363	3.43247e-05	1.69512	0.104924	105.386	19111	359.327	15765.8		0.0728412	4.49043	108.553	4.26123	107.618
			1	0	1	0	1	1	1	1	6	0.689937	0.5979	181.175	1990.56	0.161481	22.8128	23.1269	430.489	0.257489	4.8808e-05	6.06832	0.945602	1053.86	561.865	3593.27	463.21		0.604047	24.3493	1084.32	4.31207	1075.18	1075.86	64.5067	0.128341	4.01909e-05	0.705085	0.100632	105.386	1927.36	359.327	1588.96		0.0604047	2.43493	108.432	0.431207	107.518
			1	0	0	1	1	1	1	1	6	0.677049	0.58673	115.124	1993.78	-0.494345	22.8584	21.8966	432.313	0.335986	7.6792e-05	6.43157	0.991221	1053.86	5591.19	3593.27	4612.49		0.677369	45.9242	1085.53	42.6574	1076.18	1087.3	60.3675	0.0368556	3.11721e-05	1.73996	0.102129	105.386	19135	359.327	15785.6		0.0677369	4.59242	108.553	4.26574	107.618
			0	1	1	1	1	1	1	0	6	0.899127	0.779183	116.257	2041.89	-0.498414	23.4098	22.4401	424.287	0.30299	6.71523e-05	6.64695	0.982259	1053.86	5582.7	3593.27	4605.63		0.752974	44.5936	1111.76	42.4379	1102.26	1113.13	48.8887	0.0576656	3.6042e-05	1.69081	0.107095	105.386	19106.1	359.327	15762.2		0.0752974	4.45936	111.176	4.24379	110.226
			0	1	1	1	1	1	0	1	6	0.87949	0.762166	116.197	2041.89	-0.499325	23.4099	22.4384	423.189	0.304586	6.78105e-05	6.65405	0.982315	1053.86	5585.71	3593.27	4607.97		0.757312	44.6003	1111.76	42.4602	1102.26	1113.13	48.9698	0.0564558	3.58138e-05	1.6936	0.10715	105.386	19116.3	359.327	15770.1		0.0757312	4.46003	111.176	4.24602	110.226
			0	1	1	1	1	0	1	1	6	0.88001	0.762617	116.194	2041.89	-0.499643	23.4099	22.4378	422.934	0.304311	6.77829e-05	6.65381	0.98231	1053.86	5585.75	3593.27	4608		0.756902	44.605	1111.76	42.46	1102.26	1113.13	48.7366	0.056573	3.58167e-05	1.69381	0.107144	105.386	19116.5	359.327	15770.3		0.0756902	4.4605	111.176	4.246	110.226
			0	1	1	1	0	1	1	1	6	0.889754	0.771061	116.165	2041.89	-0.499437	23.4098	22.4382	423.515	0.302978	6.7082e-05	6.64794	0.982234	1053.86	5585.55	3593.27	4607.83		0.755529	44.615	1111.76	42.465	1102.26	1113.13	48.9114	0.0576698	3.60643e-05	1.69212	0.107108	105.386	19115.7	359.327	15769.6		0.0755529	4.4615	111.176	4.2465	110.226
			0	1	1	0	1	1	1	1	6	0.226	0.195851	176.538	2038.66	0.0336718	23.3636	23.4291	397.083	0.12243	2.40069e-05	7.19212	0.887099	1053.86	543.054	3593.27	447.801		0.190221	24.823	1110.51	4.50235	1101.17	1101.94	39.7691	0.117035	3.81764e-05	1.39431	0.113297	105.386	1867.12	359.327	1539.62		0.0190221	2.4823	111.051	0.450235	110.117
			0	1	0	1	1	1	1	1	6	0.836768	0.725143	115.906	2041.9	-0.49724	23.4099	22.4425	421.801	0.308931	6.97255e-05	6.58454	0.9849	1053.86	5588.3	3593.27	4610.11		0.728546	44.998	1111.76	42.6071	1102.26	1113.21	48.4897	0.0545963	3.50892e-05	1.70302	0.105385	105.386	19125.1	359.327	15777.4		0.0728546	4.4998	111.176	4.26071	110.226
			0	0	1	1	1	1	1	1	6	0.843786	0.731225	115.376	2095.84	-0.497336	23.9833	23.0157	429.003	0.2947	6.93714e-05	6.55803	0.985393	1053.86	5585.54	3593.27	4607.83		0.733557	45.4146	1131.1	42.4835	1091.86	1103.05	53.6709	0.0692931	3.50221e-05	1.69161	0.104808	105.386	19115.5	359.327	15769.5		0.0733557	4.54146	113.11	4.24835	109.186
	1	2	1	1	1	1	1	0	0	0	5	0.869649	0.753638	116.806	3029.53	-0.316269	39.6507	39.0354	431.328	0.320115	6.96155e-05	6.64878	0.982789	1053.86	5515.72	3593.27	4550.37		0.759436	43.7657	929.462	41.9436	68.5827	107.067	53.6941	0.0458671	3.51926e-05	1.68072	0.107268	105.386	18866.4	359.327	15564.5		0.0759436	4.37657	92.9462	4.19436	6.85827
	1	2	1	1	1	1	0	1	0	0	5	0.869695	0.753678	116.796	3029.53	-0.316167	39.6507	39.0356	431.219	0.320115	6.9691e-05	6.64715	0.98284	1053.86	5515.93	3593.27	4550.54		0.75783	43.7842	929.463	41.9476	68.5827	107.074	53.5996	0.0458375	3.5145e-05	1.68206	0.107217	105.386	18867.1	359.327	15565		0.075783	4.37842	92.9463	4.19476	6.85827
	1	2	1	1	1	1	0	0	1	0	5	0.866777	0.751149	116.795	3029.53	-0.316211	39.6507	39.0355	431.001	0.320171	6.97289e-05	6.64688	0.982849	1053.86	5515.93	3593.27	4550.54		0.758732	43.7839	929.463	41.9467	68.5827	107.072	53.5399	0.0458797	3.5162e-05	1.68141	0.10722	105.386	18867.1	359.327	15565		0.0758732	4.37839	92.9463	4.19467	6.85827
	1	2	1	1	1	1	0	0	0	1	5	0.85223	0.738542	116.759	3029.55	-0.496721	39.6659	38.6995	430.281	0.320669	6.96246e-05	6.6641	0.982688	1053.86	5621.09	3593.27	4637.16		0.76547	44.7586	929.475	42.7799	68.5769	108.417	54.2502	0.0452024	3.52935e-05	1.6949	0.107346	105.386	19236.1	359.327	15869		0.076547	4.47586	92.9475	4.27799	6.85769
	1	2	1	1	1	0	1	1	0	0	5	0.705886	0.611721	180.993	3025.83	0.0702905	39.5867	39.7235	445.676	0.241708	4.70355e-05	6.09761	0.946065	1053.86	623.331	3593.27	514.144		0.632567	24.4513	927.991	4.36094	68.5466	71.1769	84.1555	0.131777	4.00402e-05	0.693059	0.0994094	105.386	2006.79	359.327	1655.27		0.0632567	2.44513	92.7991	0.436094	6.85466
	1	2	1	1	1	0	1	0	1	0	5	0.686744	0.595132	181.137	3025.83	0.0708936	39.5867	39.7247	426.371	0.242834	4.79957e-05	6.09741	0.946095	1053.86	624.008	3593.27	514.625		0.613751	24.4116	927.991	4.37438	68.5466	71.1805	59.9664	0.13117	4.01981e-05	0.700711	0.0997219	105.386	2008.83	359.327	1656.71		0.0613751	2.44116	92.7991	0.437438	6.85466
	1	2	1	1	1	0	1	0	0	1	5	0.699804	0.60645	180.924	3025.83	0.0695818	39.5867	39.7221	444.944	0.241679	4.70929e-05	6.09805	0.946043	1053.86	624.177	3593.27	514.715		0.629811	24.4541	927.991	4.37063	68.5466	71.1786	83.7069	0.132008	4.00764e-05	0.693576	0.0994192	105.386	2009.56	359.327	1657.13		0.0629811	2.44541	92.7991	0.437063	6.85466
	1	2	1	1	1	0	0	1	1	0	5	0.68969	0.597685	181.139	3025.83	0.0708061	39.5867	39.7245	428.255	0.243478	4.82186e-05	6.09198	0.946439	1053.86	624.038	3593.27	514.644		0.617212	24.4102	927.991	4.37582	68.5466	71.1807	61.9838	0.131046	4.02314e-05	0.697095	0.0996206	105.386	2008.93	359.327	1656.77		0.0617212	2.44102	92.7991	0.437582	6.85466
	1	2	1	1	1	0	0	1	0	1	5	0.706428	0.61219	180.945	3025.83	0.0695383	39.5867	39.722	445.94	0.241803	4.68869e-05	6.09881	0.945951	1053.86	624.171	3593.27	514.711		0.632247	24.4555	927.991	4.36928	68.5466	71.1785	84.5633	0.1319	3.99753e-05	0.693057	0.0994054	105.386	2009.54	359.327	1657.12		0.0632247	2.44555	92.7991	0.436928	6.85466
	1	2	1	1	1	0	0	0	1	1	5	0.682671	0.591602	180.971	3025.83	0.0702228	39.5867	39.7234	427.279	0.241435	4.80109e-05	6.09861	0.946122	1053.86	624.747	3593.27	515.106		0.611832	24.4088	927.991	4.38065	68.5467	71.1807	61.1428	0.131585	4.0258e-05	0.702007	0.0997127	105.386	2011.27	359.327	1658.3		0.0611832	2.44088	92.7991	0.438065	6.85467
	1	2	1	1	0	1	1	1	0	0	5	0.813086	0.70462	116.496	3029.54	-0.314467	39.6508	39.039	427.84	0.322599	7.19317e-05	6.57881	0.986185	1053.86	5521.86	3593.27	4555.43		0.721706	44.2479	929.465	42.1047	68.5828	107.314	52.1507	0.0453163	3.40704e-05	1.69046	0.104926	105.386	18887.1	359.327	15581.5		0.0721706	4.42479	92.9465	4.21047	6.85828
	1	2	1	1	0	1	1	0	1	0	5	0.814239	0.705619	116.509	3029.54	-0.314438	39.6508	39.039	427.784	0.32251	7.18644e-05	6.58069	0.986108	1053.86	5521.65	3593.27	4555.26		0.721827	44.2325	929.465	42.1075	68.5828	107.316	52.1086	0.0453089	3.41003e-05	1.68999	0.105044	105.386	18886.4	359.327	15580.9		0.0721827	4.42325	92.9465	4.21075	6.85828
	1	2	1	1	0	1	1	0	0	1	5	0.801357	0.694456	116.395	3029.54	-0.315582	39.6508	39.0369	427	0.322513	7.19271e-05	6.57887	0.986186	1053.86	5524.84	3593.27	4557.75		0.727048	44.2863	929.466	42.1372	68.5828	107.361	52.3016	0.0453839	3.40817e-05	1.69279	0.104946	105.386	18897.1	359.327	15589.3		0.0727048	4.42863	92.9466	4.21372	6.85828
	1	2	1	1	0	1	0	1	1	0	5	0.812232	0.70388	116.518	3029.54	-0.314477	39.6508	39.039	427.763	0.322589	7.18301e-05	6.58181	0.986049	1053.86	5521.54	3593.27	4555.17		0.724647	44.2156	929.465	42.1029	68.5828	107.31	52.1515	0.0452862	3.41633e-05	1.68855	0.105066	105.386	18886	359.327	15580.6		0.0724647	4.42156	92.9465	4.21029	6.85828
	1	2	1	1	0	1	0	1	0	1	5	0.800941	0.694095	116.4	3029.54	-0.315688	39.6508	39.0367	426.929	0.322271	7.18225e-05	6.58069	0.986072	1053.86	5524.67	3593.27	4557.61		0.726515	44.2702	929.466	42.1305	68.5828	107.352	52.2546	0.0457171	3.41628e-05	1.6911	0.105018	105.386	18896.6	359.327	15588.9		0.0726515	4.42702	92.9466	4.21305	6.85828
	1	2	1	1	0	1	0	0	1	1	5	0.798082	0.691617	116.397	3029.54	-0.315577	39.6508	39.0369	426.651	0.322546	7.19456e-05	6.57936	0.986165	1053.86	5524.8	3593.27	4557.72		0.727845	44.2813	929.466	42.1346	68.5828	107.358	52.1737	0.0454566	3.41212e-05	1.69215	0.104942	105.386	18897	359.327	15589.2		0.0727845	4.42813	92.9466	4.21346	6.85828
	1	2	1	1	0	0	1	1	1	0	5	0.6759	0.585735	182.103	3025.83	0.0708337	39.5867	39.7245	420.038	0.257858	4.88011e-05	6.08925	0.945827	1053.86	622.589	3593.27	513.47		0.573	24.5452	927.99	4.39097	68.5466	71.1917	52.7031	0.127412	4.00706e-05	0.710132	0.100699	105.386	2004.67	359.327	1653.32		0.0573	2.45452	92.799	0.439097	6.85466
	1	2	1	1	0	0	1	1	0	1	5	0.715691	0.620218	181.776	3025.83	0.0694991	39.5867	39.7219	438.588	0.254804	4.79301e-05	6.0864	0.946114	1053.86	623.218	3593.27	513.924		0.634286	24.5105	927.99	4.36353	68.5466	71.1834	73.3971	0.128801	3.99846e-05	0.693619	0.0999891	105.386	2006.79	359.327	1654.84		0.0634286	2.45105	92.799	0.436353	6.85466
	1	2	1	1	0	0	1	0	1	1	5	0.666961	0.577988	181.975	3025.83	0.0701077	39.5867	39.7231	421.365	0.2591	4.96104e-05	6.07603	0.946727	1053.86	623.422	3593.27	514.024		0.571297	24.5186	927.991	4.39814	68.5466	71.1922	54.1741	0.127368	4.02727e-05	0.703005	0.10048	105.386	2007.41	359.327	1655.14		0.0571297	2.45186	92.7991	0.439814	6.85466
	1	2	1	1	0	0	0	1	1	1	5	0.674745	0.584734	182.041	3025.83	0.0701018	39.5867	39.7231	420.823	0.258855	4.90147e-05	6.08373	0.946151	1053.86	623.365	3593.27	513.98		0.570479	24.5368	927.991	4.39693	68.5467	71.1926	53.4474	0.127289	4.00627e-05	0.707301	0.100629	105.386	2007.23	359.327	1655.01		0.0570479	2.45368	92.7991	0.439693	6.85467
	1	2	1	0	1	1	1	1	0	0	5	0.814339	0.705706	116.498	3029.54	-0.314342	39.6508	39.0392	428.031	0.322453	7.19275e-05	6.57883	0.986135	1053.86	5521.43	3593.27	4555.08		0.723416	44.2408	929.465	42.101	68.5828	107.307	52.2841	0.0454156	3.40906e-05	1.68877	0.105	105.386	18885.6	359.327	15580.3		0.0723416	4.42408	92.9465	4.2101	6.85828
	1	2	1	0	1	1	1	0	1	0	5	0.815304	0.706543	116.499	3029.54	-0.314443	39.6508	39.039	427.686	0.322068	7.17943e-05	6.57946	0.986169	1053.86	5521.28	3593.27	4554.95		0.722886	44.24	929.465	42.0995	68.5828	107.306	51.9637	0.0457828	3.4121e-05	1.68995	0.104937	105.386	18885	359.327	15579.8		0.0722886	4.424	92.9465	4.20995	6.85828
	1	2	1	0	1	1	1	0	0	1	5	0.802294	0.695268	116.388	3029.54	-0.315603	39.6508	39.0368	427.007	0.322229	7.18679e-05	6.57814	0.986227	1053.86	5524.38	3593.27	4557.37		0.728255	44.2899	929.466	42.1291	68.5828	107.35	52.3157	0.0456854	3.4108e-05	1.69242	0.104886	105.386	18895.5	359.327	15588		0.0728255	4.42899	92.9466	4.21291	6.85828
	1	2	1	0	1	1	0	1	1	0	5	0.814719	0.706035	116.497	3029.54	-0.314452	39.6508	39.039	427.715	0.322313	7.1868e-05	6.57885	0.986212	1053.86	5521.38	3593.27	4555.04		0.722739	44.2435	929.465	42.0995	68.5828	107.305	52.0142	0.0455304	3.40795e-05	1.68972	0.104929	105.386	18885.4	359.327	15580.1		0.0722739	4.42435	92.9465	4.20995	6.85828
	1	2	1	0	1	1	0	1	0	1	5	0.802317	0.695288	116.404	3029.54	-0.315604	39.6508	39.0368	426.856	0.322091	7.1779e-05	6.58035	0.986114	1053.86	5524.23	3593.27	4557.25		0.726975	44.2648	929.466	42.1299	68.5828	107.35	52.1634	0.0458299	3.41611e-05	1.69081	0.105008	105.386	18895	359.327	15587.6		0.0726975	4.42648	92.9466	4.21299	6.85828
	1	2	1	0	1	1	0	0	1	1	5	0.799147	0.692541	116.385	3029.54	-0.31559	39.6508	39.0368	426.653	0.322218	7.19393e-05	6.57795	0.986168	1053.86	5524.49	3593.27	4557.46		0.72635	44.2916	929.466	42.1299	68.5828	107.351	52.1179	0.0457967	3.41116e-05	1.69138	0.104968	105.386	18895.9	359.327	15588.3		0.072635	4.42916	92.9466	4.21299	6.85828
	1	2	1	0	1	0	1	1	1	0	5	0.662838	0.574416	181.059	3025.83	0.0705713	39.5867	39.724	432.164	0.245423	4.98107e-05	6.07004	0.948017	1053.86	624.131	3593.27	514.702		0.614092	24.3998	927.991	4.38242	68.5466	71.1811	67.6813	0.131323	4.08104e-05	0.685744	0.0992543	105.386	2009.23	359.327	1656.96		0.0614092	2.43998	92.7991	0.438242	6.85466
	1	2	1	0	1	0	1	1	0	1	5	0.642531	0.556818	180.764	3025.83	0.0678363	39.5867	39.7187	449.691	0.240563	4.87684e-05	6.06808	0.948942	1053.86	624.891	3593.27	515.304		0.592855	24.5196	927.991	4.4201	68.5466	71.1895	92.7351	0.133484	4.07061e-05	0.67449	0.098508	105.386	2011.89	359.327	1659.06		0.0592855	2.45196	92.7991	0.44201	6.85466
	1	2	1	0	1	0	1	0	1	1	5	0.655635	0.568173	180.887	3025.83	0.0700545	39.5867	39.723	429.575	0.243066	4.95788e-05	6.07824	0.947587	1053.86	624.813	3593.27	515.149		0.605	24.3974	927.991	4.39038	68.5466	71.1817	64.907	0.131737	4.08317e-05	0.692229	0.0994148	105.386	2011.49	359.327	1658.44		0.0605	2.43974	92.7991	0.439038	6.85466
	1	2	1	0	1	0	0	1	1	1	5	0.663779	0.57523	181.025	3025.83	0.0701322	39.5867	39.7232	431.616	0.2459	4.97294e-05	6.0731	0.947812	1053.86	624.954	3593.27	515.255		0.615348	24.4063	927.991	4.38787	68.5467	71.182	67.0029	0.131196	4.07617e-05	0.687224	0.0993095	105.386	2011.92	359.327	1658.77		0.0615348	2.44063	92.7991	0.438787	6.85467
	1	2	1	0	0	1	1	1	1	0	5	0.714171	0.6189	115.488	3029.54	-0.314437	39.6509	39.0391	435.323	0.335122	7.67644e-05	6.42952	0.991842	1053.86	5528.16	3593.27	4560.63		0.689504	45.369	929.468	42.1342	68.5828	107.382	61.4077	0.0375652	3.05217e-05	1.73335	0.102098	105.386	18908.2	359.327	15598.9		0.0689504	4.5369	92.9468	4.21342	6.85828
	1	2	1	0	0	1	1	1	0	1	5	0.68738	0.595684	115.452	3029.55	-0.315556	39.6509	39.037	432.793	0.335434	7.73448e-05	6.43811	0.991934	1053.86	5531.85	3593.27	4563.54		0.684946	45.3803	929.47	42.1683	68.5828	107.433	59.8452	0.0372886	3.03431e-05	1.73704	0.102076	105.386	18920.8	359.327	15608.8		0.0684946	4.53803	92.947	4.21683	6.85828
	1	2	1	0	0	1	1	0	1	1	5	0.69865	0.60545	115.358	3029.55	-0.315354	39.6509	39.0374	435.001	0.335343	7.69417e-05	6.42522	0.9921	1053.86	5531.24	3593.27	4563.03		0.693671	45.4343	929.469	42.1627	68.5828	107.425	62.38	0.0372862	3.03893e-05	1.73701	0.101996	105.386	18918.5	359.327	15607		0.0693671	4.54343	92.9469	4.21627	6.85828
	1	2	1	0	0	1	0	1	1	1	5	0.682943	0.591838	115.417	3029.55	-0.315795	39.651	39.0366	433.061	0.335897	7.75044e-05	6.43469	0.992139	1053.86	5531.97	3593.27	4563.64		0.684529	45.4135	929.47	42.1624	68.5828	107.424	60.5716	0.0370349	3.02007e-05	1.73769	0.102025	105.386	18921.2	359.327	15609.1		0.0684529	4.54135	92.947	4.21624	6.85828
	1	2	1	0	0	0	1	1	1	1	5	0.63645	0.551547	181.587	3025.83	0.0699742	39.5867	39.7229	428.2	0.258205	5.16461e-05	6.04844	0.948951	1053.86	623.789	3593.27	514.3		0.581028	24.4195	927.991	4.38914	68.5466	71.1862	62.4483	0.128589	4.11062e-05	0.684427	0.0996614	105.386	2008.51	359.327	1655.98		0.0581028	2.44195	92.7991	0.438914	6.85466
	1	2	0	1	1	1	1	1	0	0	5	0.904035	0.783437	116.691	3102.68	-0.314744	40.6078	39.9955	424.566	0.303048	6.73785e-05	6.66442	0.982447	1053.86	5523.06	3593.27	4556.42		0.75155	43.9623	951.905	41.9553	70.2413	108.147	48.9342	0.0573815	3.57806e-05	1.68547	0.107093	105.386	18891.1	359.327	15584.8		0.075155	4.39623	95.1905	4.19553	7.02413
	1	2	0	1	1	1	1	0	1	0	5	0.905067	0.784331	116.689	3102.68	-0.314675	40.6078	39.9956	424.471	0.302911	6.73345e-05	6.6645	0.982457	1053.86	5522.92	3593.27	4556.3		0.7518	43.9623	951.905	41.95	70.2413	108.139	48.8665	0.0573503	3.57927e-05	1.6856	0.107058	105.386	18890.6	359.327	15584.4		0.07518	4.39623	95.1905	4.195	7.02413
	1	2	0	1	1	1	1	0	0	1	5	0.892774	0.773678	116.585	3102.68	-0.315869	40.6079	39.9933	423.613	0.302914	6.73574e-05	6.66432	0.982464	1053.86	5526.01	3593.27	4558.72		0.757437	44.0034	951.906	41.9824	70.2413	108.187	48.9559	0.0574156	3.58106e-05	1.68824	0.107046	105.386	18901.1	359.327	15592.6		0.0757437	4.40034	95.1906	4.19824	7.02413
	1	2	0	1	1	1	0	1	1	0	5	0.904311	0.783676	116.69	3102.68	-0.314832	40.6078	39.9953	424.47	0.302994	6.73448e-05	6.66422	0.982473	1053.86	5523	3593.27	4556.38		0.75086	43.9646	951.905	41.9523	70.2413	108.143	48.8706	0.0574035	3.57864e-05	1.68637	0.107061	105.386	18890.9	359.327	15584.7		0.075086	4.39646	95.1905	4.19523	7.02413
	1	2	0	1	1	1	0	1	0	1	5	0.892509	0.773448	116.595	3102.68	-0.315872	40.6079	39.9933	423.678	0.303088	6.73367e-05	6.66533	0.982442	1053.86	5525.92	3593.27	4558.64		0.756528	43.9874	951.906	41.9829	70.2413	108.188	48.9944	0.0573575	3.58189e-05	1.6873	0.107091	105.386	18900.8	359.327	15592.3		0.0756528	4.39874	95.1906	4.19829	7.02413
	1	2	0	1	1	1	0	0	1	1	5	0.890342	0.77157	116.586	3102.68	-0.315863	40.6079	39.9933	423.411	0.303036	6.74165e-05	6.66427	0.982455	1053.86	5526.12	3593.27	4558.81		0.756194	44.0026	951.906	41.9872	70.2413	108.193	48.845	0.0574273	3.58e-05	1.68761	0.107077	105.386	18901.5	359.327	15592.9		0.0756194	4.40026	95.1906	4.19872	7.02413
	1	2	0	1	1	0	1	1	1	0	5	0.225543	0.195456	177.353	3098.95	0.0394931	40.544	40.6208	397.119	0.12235	2.39881e-05	7.20077	0.887846	1053.86	544.99	3593.27	449.526		0.190151	25.0033	950.42	4.53313	70.2057	72.853	39.7757	0.116998	3.81786e-05	1.3891	0.113148	105.386	1873.87	359.327	1545.63		0.0190151	2.50033	95.042	0.453313	7.02057
	1	2	0	1	1	0	1	1	0	1	5	0.224477	0.194532	177.295	3098.95	0.0386962	40.544	40.6193	397.09	0.12247	2.40303e-05	7.19931	0.88792	1053.86	545.827	3593.27	450.087		0.189217	25.0026	950.42	4.5375	70.2057	72.8538	39.7708	0.117115	3.82225e-05	1.38883	0.113146	105.386	1876.78	359.327	1547.58		0.0189217	2.50026	95.042	0.45375	7.02057
	1	2	0	1	1	0	1	0	1	1	5	0.2253	0.195245	177.289	3098.95	0.0387041	40.544	40.6193	397.098	0.122392	2.40012e-05	7.20025	0.887872	1053.86	545.804	3593.27	450.067		0.19001	25.0026	950.42	4.53753	70.2057	72.8537	39.7727	0.117032	3.81901e-05	1.38908	0.113149	105.386	1876.71	359.327	1547.52		0.019001	2.50026	95.042	0.453753	7.02057
	1	2	0	1	1	0	0	1	1	1	5	0.224785	0.194799	177.3	3098.95	0.0386987	40.544	40.6193	397.098	0.122528	2.4046e-05	7.19859	0.887955	1053.86	545.854	3593.27	450.109		0.189753	25.0029	950.42	4.53777	70.2057	72.8539	39.772	0.117162	3.82336e-05	1.38864	0.113144	105.386	1876.87	359.327	1547.65		0.0189753	2.50029	95.042	0.453777	7.02057
	1	2	0	1	0	1	1	1	1	0	5	0.847225	0.734205	116.433	3102.68	-0.313272	40.6079	39.9984	422.515	0.308935	7.0072e-05	6.5996	0.985123	1053.86	5525.81	3593.27	4558.69		0.723662	44.3534	951.906	42.0989	70.2413	108.364	48.3501	0.0545247	3.48113e-05	1.69807	0.105383	105.386	18900.5	359.327	15592.5		0.0723662	4.43534	95.1906	4.20989	7.02413
	1	2	0	1	0	1	1	1	0	1	5	0.839197	0.727248	116.332	3102.68	-0.314331	40.6079	39.9964	421.885	0.308809	7.00094e-05	6.59951	0.985128	1053.86	5528.73	3593.27	4560.96		0.726589	44.3846	951.907	42.1257	70.2413	108.404	48.4721	0.0544929	3.48202e-05	1.69939	0.105343	105.386	18910.3	359.327	15600.2		0.0726589	4.43846	95.1907	4.21257	7.02413
	1	2	0	1	0	1	1	0	1	1	5	0.834816	0.723452	116.322	3102.68	-0.314314	40.6079	39.9964	421.56	0.308894	7.00869e-05	6.59862	0.985149	1053.86	5528.85	3593.27	4561.06		0.726345	44.3963	951.907	42.1243	70.2413	108.403	48.3421	0.0546095	3.48227e-05	1.69955	0.105319	105.386	18910.7	359.327	15600.5		0.0726345	4.43963	95.1907	4.21243	7.02413
	1	2	0	1	0	1	0	1	1	1	5	0.837448	0.725733	116.327	3102.68	-0.314489	40.6079	39.9961	421.651	0.30876	7.00392e-05	6.59925	0.985121	1053.86	5528.82	3593.27	4561.03		0.727014	44.3898	951.907	42.1257	70.2413	108.403	48.3768	0.0545429	3.48115e-05	1.69917	0.105369	105.386	18910.6	359.327	15600.4		0.0727014	4.43898	95.1907	4.21257	7.02413
	1	2	0	1	0	0	1	1	1	1	5	0.219958	0.190616	177.39	3098.95	0.0387006	40.544	40.6193	396.975	0.123477	2.43698e-05	7.187	0.888529	1053.86	546.284	3593.27	450.464		0.183735	25.0071	950.42	4.54208	70.2057	72.8559	39.7461	0.118022	3.85323e-05	1.38586	0.113122	105.386	1878.31	359.327	1548.84		0.0183735	2.50071	95.042	0.454208	7.02057
	1	2	0	0	1	1	1	1	1	0	5	0.856149	0.741939	115.945	3182.01	-0.314081	41.6234	41.0124	429.802	0.295659	6.9714e-05	6.57086	0.985655	1053.86	5522.7	3593.27	4556.13		0.733062	44.7293	973.23	41.9859	71.1908	108.8	53.4931	0.0681259	3.48364e-05	1.68471	0.10472	105.386	18889.8	359.327	15583.7		0.0733062	4.47293	97.323	4.19859	7.11908
	1	2	0	0	1	1	1	1	0	1	5	0.856332	0.742097	115.818	3182.01	-0.315267	41.6235	41.0101	429.675	0.293929	6.89109e-05	6.56703	0.985522	1053.86	5525.45	3593.27	4558.25		0.735798	44.7633	973.231	42.0196	71.1908	108.85	53.8815	0.0693583	3.51235e-05	1.68519	0.104719	105.386	18899	359.327	15590.9		0.0735798	4.47633	97.3231	4.20196	7.11908
	1	2	0	0	1	1	1	0	1	1	5	0.845068	0.732336	115.851	3182.01	-0.315188	41.6235	41.0103	428.736	0.295422	6.96575e-05	6.57297	0.985566	1053.86	5525.64	3593.27	4558.41		0.73458	44.7565	973.231	42.0194	71.1909	108.849	53.4211	0.0682713	3.48639e-05	1.6869	0.104799	105.386	18899.7	359.327	15591.4		0.073458	4.47565	97.3231	4.20194	7.11909
	1	2	0	0	1	1	0	1	1	1	5	0.856916	0.742603	115.813	3182.01	-0.315354	41.6235	41.0099	429.524	0.293757	6.88931e-05	6.56654	0.985558	1053.86	5525.41	3593.27	4558.22		0.735953	44.7675	973.231	42.0153	71.1909	108.843	53.7436	0.069435	3.51144e-05	1.68504	0.104684	105.386	18898.9	359.327	15590.8		0.0735953	4.47675	97.3231	4.20153	7.11909
	1	2	0	0	1	0	1	1	1	1	5	0.212661	0.184292	177.398	3178.29	0.038805	41.5596	41.6351	396.956	0.12358	2.44981e-05	7.1854	0.888615	1053.86	546.333	3593.27	450.504		0.177708	25.007	971.746	4.54247	71.1558	73.8175	39.744	0.118134	3.87271e-05	1.38565	0.113129	105.386	1878.47	359.327	1548.97		0.0177708	2.5007	97.1746	0.454247	7.11558
	1	2	0	0	0	1	1	1	1	1	5	0.317648	0.275274	80.7788	3253.75	-0.542289	42.5482	41.4931	403.713	0.238315	2.73835e-06	11.4403	0.747679	1053.86	42.5436	3593.27	26.8706		0.318989	20.8661	994.817	7.26776	72.8635	73.0012	40.9984	0.132876	1.29189e-05	3.06995	0.122505	105.386	425.436	359.327	268.706		0.0318989	2.08661	99.4817	0.726776	7.28635
			1	1	1	1	1	0	0	0	5	0.864857	0.749485	116.375	1993.77	-0.497983	22.8582	21.8894	431.468	0.320784	6.94629e-05	6.63239	0.982586	1053.86	5575.77	3593.27	4599.91		0.759348	44.3976	1085.52	42.4367	1076.18	1087.11	54.2311	0.0451452	3.53293e-05	1.68584	0.107304	105.386	19082.6	359.327	15742.8		0.0759348	4.43976	108.552	4.24367	107.618
			1	1	1	1	0	1	0	0	5	0.866353	0.750782	116.367	1993.77	-0.497979	22.8582	21.8894	431.463	0.320734	6.94753e-05	6.63117	0.982632	1053.86	5575.85	3593.27	4599.98		0.758125	44.409	1085.52	42.4357	1076.18	1087.11	54.215	0.0451106	3.53006e-05	1.68694	0.107254	105.386	19082.9	359.327	15743.1		0.0758125	4.4409	108.552	4.24357	107.618
			1	1	1	1	0	0	1	0	5	0.862457	0.747405	116.364	1993.77	-0.497901	22.8582	21.8895	431.15	0.320831	6.95604e-05	6.63058	0.982646	1053.86	5575.93	3593.27	4600.04		0.758567	44.4135	1085.52	42.4384	1076.18	1087.11	54.0709	0.0451414	3.53022e-05	1.68642	0.107258	105.386	19083.2	359.327	15743.3		0.0758567	4.44135	108.552	4.24384	107.618
			1	1	1	1	0	0	0	1	5	0.854971	0.740917	116.276	1993.78	-0.499136	22.8582	21.8872	430.64	0.320746	6.94299e-05	6.63235	0.982587	1053.86	5578.73	3593.27	4602.21		0.762128	44.4286	1085.52	42.4636	1076.18	1087.12	54.3501	0.0451218	3.53382e-05	1.68728	0.1073	105.386	19092.7	359.327	15750.6		0.0762128	4.44286	108.552	4.24636	107.618
			1	1	1	0	1	1	0	0	5	0.738629	0.640096	181.415	1990.56	0.064348	22.8127	22.9379	431.652	0.256452	4.61751e-05	6.09711	0.94312	1053.86	620.527	3593.27	511.833		0.625872	24.512	1084.32	4.35133	1075.18	1075.85	63.4687	0.127933	3.93756e-05	0.719133	0.101082	105.386	1997.56	359.327	1647.66		0.0625872	2.4512	108.432	0.435133	107.518
			1	1	1	0	1	0	1	0	5	0.689777	0.59776	181.777	1990.56	0.064635	22.8128	22.9385	416.612	0.262413	4.68837e-05	6.09829	0.942806	1053.86	621.03	3593.27	512.197		0.554994	24.6279	1084.32	4.40085	1075.18	1075.83	48.8706	0.126279	3.92091e-05	0.739906	0.101979	105.386	1999.09	359.327	1648.76		0.0554994	2.46279	108.432	0.440085	107.518
			1	1	1	0	1	0	0	1	5	0.734354	0.636391	181.471	1990.56	0.161197	22.8128	23.1264	431.131	0.257186	4.62647e-05	6.09573	0.943239	1053.86	561.451	3593.27	462.975		0.622335	24.4382	1084.32	4.29728	1075.18	1075.84	63.0219	0.127828	3.93741e-05	0.718916	0.101115	105.386	1926	359.327	1588.18		0.0622335	2.44382	108.432	0.429728	107.518
			1	1	1	0	0	1	1	0	5	0.693329	0.600839	181.728	1990.56	0.064609	22.8128	22.9385	418.081	0.262361	4.71224e-05	6.09375	0.943136	1053.86	621.019	3593.27	512.185		0.559441	24.6117	1084.32	4.3995	1075.18	1075.83	50.0393	0.126361	3.92691e-05	0.736217	0.101852	105.386	1999.06	359.327	1648.73		0.0559441	2.46117	108.432	0.43995	107.518
			1	1	1	0	0	1	0	1	5	0.739122	0.640523	181.491	1990.56	0.160977	22.8128	23.1259	431.756	0.25726	4.60654e-05	6.09922	0.942999	1053.86	561.457	3593.27	462.981		0.624155	24.4495	1084.32	4.3003	1075.18	1075.84	63.4418	0.127815	3.92938e-05	0.720083	0.101134	105.386	1926.02	359.327	1588.2		0.0624155	2.44495	108.432	0.43003	107.518
			1	1	1	0	0	0	1	1	5	0.691968	0.599659	181.714	1990.56	0.161572	22.8128	23.1271	417.593	0.260799	4.68893e-05	6.1001	0.942868	1053.86	561.938	3593.27	463.323		0.56349	24.5188	1084.32	4.3381	1075.18	1075.83	49.7326	0.126649	3.93129e-05	0.737721	0.101862	105.386	1927.55	359.327	1589.28		0.056349	2.45188	108.432	0.43381	107.518
			1	1	0	1	1	1	0	0	5	0.811687	0.703408	116.053	1993.78	-0.496665	22.8583	21.892	428.136	0.322766	7.15673e-05	6.5663	0.985493	1053.86	5581.54	3593.27	4604.67		0.723619	44.8767	1085.53	42.5854	1076.18	1087.19	52.5425	0.0451045	3.43865e-05	1.69934	0.105283	105.386	19102.2	359.327	15758.9		0.0723619	4.48767	108.553	4.25854	107.618
			1	1	0	1	1	0	1	0	5	0.812834	0.704402	116.064	1993.78	-0.496723	22.8583	21.8919	428.024	0.322683	7.15092e-05	6.56806	0.985416	1053.86	5581.37	3593.27	4604.53		0.723525	44.8626	1085.53	42.5874	1076.18	1087.19	52.452	0.0450863	3.44045e-05	1.69875	0.105404	105.386	19101.6	359.327	15758.5		0.0723525	4.48626	108.553	4.25874	107.618
			1	1	0	1	1	0	0	1	5	0.800557	0.693762	115.951	1993.78	-0.497856	22.8583	21.8897	427.245	0.322483	7.15208e-05	6.56631	0.985496	1053.86	5584.48	3593.27	4606.96		0.728284	44.9165	1085.53	42.617	1076.18	1087.2	52.5873	0.0453776	3.44116e-05	1.70179	0.105301	105.386	19112.1	359.327	15766.7		0.0728284	4.49165	108.553	4.2617	107.618
			1	1	0	1	0	1	1	0	5	0.807244	0.699557	116.081	1993.78	-0.496656	22.8583	21.892	428.775	0.324188	7.16699e-05	6.56872	0.98538	1053.86	5581.28	3593.27	4604.45		0.722633	44.842	1085.53	42.5849	1076.18	1087.19	53.3749	0.0439277	3.43731e-05	1.69735	0.105427	105.386	19101.3	359.327	15758.2		0.0722633	4.4842	108.553	4.25849	107.618
			1	1	0	1	0	1	0	1	5	0.79709	0.690758	115.979	1993.78	-0.497659	22.8583	21.8901	428.187	0.324177	7.16635e-05	6.56813	0.985408	1053.86	5584.24	3593.27	4606.76		0.726657	44.8786	1085.53	42.615	1076.18	1087.2	53.6159	0.0439091	3.43761e-05	1.69946	0.10539	105.386	19111.3	359.327	15766		0.0726657	4.48786	108.553	4.2615	107.618
			1	1	0	1	0	0	1	1	5	0.794728	0.688711	115.972	1993.78	-0.497626	22.8583	21.8902	427.886	0.324189	7.171e-05	6.56721	0.985485	1053.86	5584.32	3593.27	4606.82		0.727573	44.8916	1085.53	42.6164	1076.18	1087.2	53.5033	0.0439734	3.43637e-05	1.70078	0.105308	105.386	19111.5	359.327	15766.2		0.0727573	4.48916	108.553	4.26164	107.618
			1	1	0	0	1	1	1	0	5	0.638403	0.55324	182.561	1990.55	0.064314	22.8127	22.9379	410.998	0.269799	4.70533e-05	6.11417	0.94119	1053.86	618.114	3593.27	509.808		0.498171	24.9821	1084.32	4.42492	1075.18	1075.73	45.3629	0.124105	3.94544e-05	0.775432	0.103538	105.386	1990.5	359.327	1641.73		0.0498171	2.49821	108.432	0.442492	107.518
			1	1	0	0	1	1	0	1	5	0.69167	0.599401	182.417	1990.56	0.160767	22.8127	23.1255	422.477	0.269662	4.6877e-05	6.10099	0.942032	1053.86	558.94	3593.27	460.904		0.54772	24.7817	1084.32	4.34542	1075.18	1075.73	54.4406	0.124165	3.93232e-05	0.7542	0.102809	105.386	1918.28	359.327	1581.82		0.054772	2.47817	108.432	0.434542	107.518
			1	1	0	0	1	0	1	1	5	0.672007	0.582361	182.262	1990.56	0.161241	22.8127	23.1264	418.154	0.269595	4.81216e-05	6.09123	0.943063	1053.86	559.228	3593.27	461.08		0.531473	24.6991	1084.32	4.34465	1075.18	1075.74	51.4489	0.123498	3.96407e-05	0.752119	0.10274	105.386	1919.21	359.327	1582.38		0.0531473	2.46991	108.432	0.434465	107.518
			1	1	0	0	0	1	1	1	5	0.639719	0.55438	182.575	1990.56	0.161277	22.8127	23.1265	411.57	0.270554	4.73119e-05	6.1089	0.94155	1053.86	559.007	3593.27	460.924		0.497716	24.8806	1084.32	4.36533	1075.18	1075.73	45.7822	0.123673	3.94751e-05	0.772364	0.103467	105.386	1918.49	359.327	1581.87		0.0497716	2.48806	108.432	0.436533	107.518
			1	0	1	1	1	1	0	0	5	0.814422	0.705778	116.056	1993.78	-0.496519	22.8583	21.8923	428.343	0.322398	7.14504e-05	6.5671	0.985435	1053.86	5581.01	3593.27	4604.23		0.725754	44.8639	1085.53	42.5801	1076.18	1087.19	52.6498	0.0453687	3.444e-05	1.6979	0.105341	105.386	19100.3	359.327	15757.4		0.0725754	4.48639	108.553	4.25801	107.618
			1	0	1	1	1	0	1	0	5	0.812187	0.703841	116.045	1993.78	-0.496452	22.8583	21.8924	427.986	0.322406	7.15564e-05	6.56565	0.985484	1053.86	5581.21	3593.27	4604.4		0.724164	44.8829	1085.53	42.5833	1076.18	1087.19	52.4082	0.0454157	3.43948e-05	1.69877	0.105299	105.386	19101	359.327	15758		0.0724164	4.48829	108.553	4.25833	107.618
			1	0	1	1	1	0	0	1	5	0.800886	0.694047	115.94	1993.78	-0.4978	22.8583	21.8898	427.279	0.322381	7.1557e-05	6.56488	0.985541	1053.86	5584.26	3593.27	4606.77		0.728932	44.9265	1085.53	42.6121	1076.18	1087.2	52.6433	0.0454771	3.43965e-05	1.7012	0.105255	105.386	19111.3	359.327	15766		0.0728932	4.49265	108.553	4.26121	107.618
			1	0	1	1	0	1	1	0	5	0.813314	0.704818	116.048	1993.78	-0.496629	22.8583	21.8921	428.015	0.322376	7.15041e-05	6.56582	0.985514	1053.86	5581.13	3593.27	4604.33		0.72433	44.878	1085.53	42.5811	1076.18	1087.19	52.4451	0.0453922	3.4398e-05	1.6986	0.105279	105.386	19100.7	359.327	15757.7		0.072433	4.4878	108.553	4.25811	107.618
			1	0	1	1	0	1	0	1	5	0.797279	0.690922	115.974	1993.78	-0.49756	22.8583	21.8903	428.167	0.324124	7.16935e-05	6.56728	0.985443	1053.86	5584.03	3593.27	4606.58		0.726059	44.8862	1085.53	42.6134	1076.18	1087.2	53.6054	0.0439664	3.4357e-05	1.69957	0.105376	105.386	19110.6	359.327	15765.4		0.0726059	4.48862	108.553	4.26134	107.618
			1	0	1	1	0	0	1	1	5	0.799931	0.69322	115.955	1993.78	-0.49772	22.8583	21.89	427.222	0.322689	7.15631e-05	6.56613	0.985483	1053.86	5584.1	3593.27	4606.65		0.729572	44.9042	1085.53	42.6119	1076.18	1087.2	52.6556	0.045097	3.44166e-05	1.70002	0.105331	105.386	19110.8	359.327	15765.6		0.0729572	4.49042	108.553	4.26119	107.618
			1	0	1	0	1	1	1	0	5	0.698858	0.60563	181.231	1990.56	0.0642833	22.8128	22.9378	431.1	0.258741	4.85444e-05	6.06996	0.945325	1053.86	620.98	3593.27	512.099		0.603821	24.4549	1084.32	4.37536	1075.18	1075.85	64.7049	0.128075	3.99915e-05	0.706909	0.100714	105.386	1998.99	359.327	1648.5		0.0603821	2.44549	108.432	0.437536	107.518
			1	0	1	0	1	1	0	1	5	0.711689	0.61675	180.68	1990.56	0.160535	22.8127	23.1251	452.24	0.24915	4.73309e-05	6.07623	0.945269	1053.86	560.878	3593.27	462.5		0.649937	24.3246	1084.32	4.26296	1075.18	1075.86	92.6466	0.130236	4.03412e-05	0.691802	0.0998792	105.386	1924.24	359.327	1586.73		0.0649937	2.43246	108.432	0.426296	107.518
			1	0	1	0	1	0	1	1	5	0.687101	0.595441	181.049	1990.56	0.0639567	22.8128	22.9372	428.773	0.255314	4.8241e-05	6.07907	0.94487	1053.86	621.706	3593.27	512.58		0.60657	24.4434	1084.32	4.37176	1075.18	1075.86	62.5277	0.129068	4.00857e-05	0.71153	0.100787	105.386	2001.38	359.327	1650.08		0.060657	2.44434	108.432	0.437176	107.518
			1	0	1	0	0	1	1	1	5	0.688669	0.596801	180.988	1990.56	0.0639496	22.8128	22.9372	429.688	0.254259	4.82382e-05	6.08011	0.944878	1053.86	621.685	3593.27	512.561		0.612718	24.4298	1084.32	4.36699	1075.18	1075.87	63.6502	0.129213	4.0156e-05	0.710697	0.100711	105.386	2001.32	359.327	1650.02		0.0612718	2.44298	108.432	0.436699	107.518
			1	0	0	1	1	1	1	0	5	0.689736	0.597725	115.251	1993.78	-0.493383	22.8584	21.8985	432.732	0.335833	7.67331e-05	6.43429	0.99105	1053.86	5588.22	3593.27	4610.18		0.675885	45.8646	1085.53	42.6336	1076.18	1087.29	59.5898	0.0370328	3.1252e-05	1.73639	0.102201	105.386	19124.9	359.327	15777.7		0.0675885	4.58646	108.553	4.26336	107.618
			1	0	0	1	1	1	0	1	5	0.676945	0.586641	115.076	1993.78	-0.494245	22.8584	21.8968	433.744	0.336378	7.70733e-05	6.4266	0.991501	1053.86	5591.27	3593.27	4612.56		0.680463	45.9735	1085.53	42.6475	1076.18	1087.29	61.7939	0.036523	3.09547e-05	1.74152	0.102039	105.386	19135.2	359.327	15785.8		0.0680463	4.59735	108.553	4.26475	107.618
			1	0	0	1	1	0	1	1	5	0.672867	0.583107	115.059	1993.78	-0.49462	22.8584	21.8961	433.227	0.336405	7.71529e-05	6.42489	0.991631	1053.86	5591.42	3593.27	4612.68		0.679036	45.9909	1085.53	42.6472	1076.18	1087.3	61.7139	0.0366941	3.0879e-05	1.7424	0.101983	105.386	19135.7	359.327	15786.2		0.0679036	4.59909	108.553	4.26472	107.618
			1	0	0	1	0	1	1	1	5	0.677918	0.587484	115.084	1993.78	-0.494589	22.8584	21.8961	432.998	0.335928	7.6957e-05	6.42767	0.991487	1053.86	5591.32	3593.27	4612.6		0.680921	45.964	1085.53	42.6529	1076.18	1087.3	61.2335	0.0369384	3.10004e-05	1.74076	0.102075	105.386	19135.4	359.327	15785.9		0.0680921	4.5964	108.553	4.26529	107.618
			1	0	0	0	1	1	1	1	5	0.656764	0.569151	181.843	1990.56	0.161331	22.8127	23.1266	425.62	0.269819	5.03121e-05	6.05492	0.945632	1053.86	559.523	3593.27	461.296		0.54005	24.5172	1084.32	4.32981	1075.18	1075.75	59.2855	0.12422	4.03794e-05	0.721264	0.10163	105.386	1920.14	359.327	1583.06		0.054005	2.45172	108.432	0.432981	107.518
			0	1	1	1	1	1	0	0	5	0.890082	0.771345	116.295	2041.89	-0.498166	23.4098	22.4406	423.903	0.30446	6.78192e-05	6.65312	0.982317	1053.86	5582.75	3593.27	4605.67		0.752889	44.5675	1111.76	42.4314	1102.26	1113.12	48.8102	0.0565644	3.57992e-05	1.69106	0.107156	105.386	19106.3	359.327	15762.4		0.0752889	4.45675	111.176	4.24314	110.226
			0	1	1	1	1	0	1	0	5	0.900739	0.78058	116.258	2041.89	-0.498122	23.4098	22.4407	424.285	0.302949	6.71457e-05	6.64716	0.982247	1053.86	5582.68	3593.27	4605.61		0.750948	44.5925	1111.76	42.4389	1102.26	1113.13	48.8247	0.0575884	3.60233e-05	1.69045	0.10709	105.386	19106	359.327	15762.1		0.0750948	4.45925	111.176	4.24389	110.226
			0	1	1	1	1	0	0	1	5	0.889555	0.770889	116.156	2041.89	-0.499469	23.4098	22.4381	423.517	0.30287	6.71338e-05	6.64714	0.982253	1053.86	5585.72	3593.27	4607.98		0.756351	44.6306	1111.76	42.4684	1102.26	1113.14	48.918	0.0577101	3.60518e-05	1.69292	0.107077	105.386	19116.3	359.327	15770.1		0.0756351	4.46306	111.176	4.24684	110.226
			0	1	1	1	0	1	1	0	5	0.889391	0.770746	116.291	2041.89	-0.498252	23.4098	22.4405	423.704	0.304445	6.78439e-05	6.65237	0.982351	1053.86	5582.84	3593.27	4605.74		0.751151	44.5766	1111.76	42.433	1102.26	1113.13	48.6795	0.0565843	3.57836e-05	1.69196	0.107127	105.386	19106.6	359.327	15762.6		0.0751151	4.45766	111.176	4.2433	110.226
			0	1	1	1	0	1	0	1	5	0.878866	0.761625	116.2	2041.89	-0.499492	23.4099	22.4381	423.029	0.304521	6.78073e-05	6.65372	0.982309	1053.86	5585.75	3593.27	4608		0.756615	44.5967	1111.76	42.4611	1102.26	1113.13	48.8154	0.0565292	3.5819e-05	1.69287	0.107162	105.386	19116.5	359.327	15770.3		0.0756615	4.45967	111.176	4.24611	110.226
			0	1	1	1	0	0	1	1	5	0.888716	0.770161	116.163	2041.89	-0.499625	23.4098	22.4378	423.471	0.303006	6.71153e-05	6.64774	0.982234	1053.86	5585.63	3593.27	4607.9		0.756935	44.6184	1111.76	42.4651	1102.26	1113.14	48.9204	0.0576461	3.6065e-05	1.69198	0.107114	105.386	19116	359.327	15769.9		0.0756935	4.46184	111.176	4.24651	110.226
			0	1	1	0	1	1	1	0	5	0.226839	0.196579	176.665	2038.66	0.035236	23.3636	23.4321	397.113	0.122316	2.39679e-05	7.19506	0.88706	1053.86	542.564	3593.27	447.525		0.191389	24.8561	1110.51	4.51035	1101.17	1101.94	39.7737	0.116925	3.81387e-05	1.40046	0.113469	105.386	1865.47	359.327	1538.71		0.0191389	2.48561	111.051	0.451035	110.117
			0	1	1	0	1	1	0	1	5	0.225733	0.19562	176.538	2038.66	0.0336763	23.3636	23.4291	397.084	0.122435	2.40104e-05	7.19213	0.887099	1053.86	543.052	3593.27	447.8		0.190469	24.8231	1110.51	4.50228	1101.17	1101.94	39.769	0.117044	3.81838e-05	1.39431	0.113297	105.386	1867.12	359.327	1539.61		0.0190469	2.48231	111.051	0.450228	110.117
			0	1	1	0	1	0	1	1	5	0.226584	0.196358	176.602	2038.66	0.0344442	23.3636	23.4306	397.092	0.122364	2.39836e-05	7.19428	0.8871	1053.86	543.368	3593.27	448.06		0.191186	24.8552	1110.51	4.51457	1101.17	1101.94	39.7707	0.116963	3.81524e-05	1.40035	0.113469	105.386	1868.28	359.327	1540.57		0.0191186	2.48552	111.051	0.451457	110.117
			0	1	1	0	0	1	1	1	5	0.226032	0.19588	176.543	2038.66	0.0336787	23.3636	23.4291	397.092	0.122495	2.40268e-05	7.19139	0.887135	1053.86	543.079	3593.27	447.822		0.190974	24.8233	1110.51	4.50254	1101.17	1101.94	39.77	0.117093	3.81956e-05	1.39412	0.113295	105.386	1867.21	359.327	1539.68		0.0190974	2.48233	111.051	0.450254	110.117
			0	1	0	1	1	1	1	0	5	0.846971	0.733985	116.007	2041.89	-0.496192	23.4098	22.4445	422.647	0.309097	6.97582e-05	6.58439	0.984934	1053.86	5585.33	3593.27	4607.79		0.726158	44.9648	1111.76	42.5794	1102.26	1113.2	48.5064	0.0545133	3.50764e-05	1.70217	0.105372	105.386	19115	359.327	15769.6		0.0726158	4.49648	111.176	4.25794	110.226
			0	1	0	1	1	1	0	1	5	0.838306	0.726476	115.899	2041.9	-0.49717	23.4099	22.4426	421.972	0.308893	6.97647e-05	6.58312	0.984963	1053.86	5588.36	3593.27	4610.16		0.728315	45.0075	1111.76	42.6077	1102.26	1113.21	48.5719	0.0545964	3.50541e-05	1.70321	0.10534	105.386	19125.3	359.327	15777.6		0.0728315	4.50075	111.176	4.26077	110.226
			0	1	0	1	1	0	1	1	5	0.83524	0.723819	115.895	2041.9	-0.497443	23.4099	22.4421	421.717	0.308986	6.98076e-05	6.5826	0.984979	1053.86	5588.48	3593.27	4610.26		0.728896	45.0128	1111.76	42.6061	1102.26	1113.21	48.4806	0.0546397	3.50565e-05	1.70312	0.105319	105.386	19125.7	359.327	15777.9		0.0728896	4.50128	111.176	4.26061	110.226
			0	1	0	1	0	1	1	1	5	0.836978	0.725325	115.898	2041.9	-0.497419	23.4099	22.4421	421.806	0.308839	6.97536e-05	6.58362	0.984935	1053.86	5588.4	3593.27	4610.19		0.728979	45.009	1111.76	42.6061	1102.26	1113.21	48.5114	0.0546495	3.50703e-05	1.70325	0.105359	105.386	19125.5	359.327	15777.7		0.0728979	4.5009	111.176	4.26061	110.226
			0	1	0	0	1	1	1	1	5	0.220343	0.190949	176.698	2038.66	0.0344296	23.3636	23.4306	396.969	0.123458	2.43669e-05	7.1811	0.887751	1053.86	543.834	3593.27	448.444		0.184593	24.8587	1110.51	4.51885	1101.17	1101.94	39.7441	0.117964	3.85197e-05	1.3973	0.113445	105.386	1869.83	359.327	1541.85		0.0184593	2.48587	111.051	0.451885	110.117
			0	0	1	1	1	1	1	0	5	0.856902	0.742591	115.433	2095.84	-0.496338	23.9833	23.0176	429.893	0.292243	6.85505e-05	6.55367	0.985043	1053.86	5582.21	3593.27	4605.22		0.726158	45.4018	1131.1	42.4479	1091.86	1103.04	53.5581	0.0714888	3.54837e-05	1.68848	0.104623	105.386	19104.3	359.327	15760.7		0.0726158	4.54018	113.11	4.24479	109.186
			0	0	1	1	1	1	0	1	5	0.852147	0.73847	115.392	2095.84	-0.497156	23.9833	23.0161	429.787	0.29338	6.85233e-05	6.55341	0.985004	1053.86	5585	3593.27	4607.39		0.734146	45.379	1131.1	42.4981	1091.86	1103.05	54.1288	0.0700984	3.55351e-05	1.6891	0.104621	105.386	19113.8	359.327	15768		0.0734146	4.5379	113.11	4.24981	109.186
			0	0	1	1	1	0	1	1	5	0.845064	0.732332	115.406	2095.84	-0.497543	23.9833	23.0153	429.325	0.294838	6.9334e-05	6.55763	0.985216	1053.86	5585.5	3593.27	4607.8		0.736024	45.382	1131.1	42.5022	1091.86	1103.05	53.8434	0.0690942	3.5082e-05	1.6909	0.104838	105.386	19115.4	359.327	15769.4		0.0736024	4.5382	113.11	4.25022	109.186
			0	0	1	1	0	1	1	1	5	0.851264	0.737705	115.383	2095.84	-0.497287	23.9833	23.0158	429.458	0.293199	6.85556e-05	6.55241	0.985052	1053.86	5585.07	3593.27	4607.44		0.733417	45.3897	1131.1	42.4948	1091.86	1103.05	53.8759	0.0702335	3.55113e-05	1.68901	0.104594	105.386	19114	359.327	15768.2		0.0733417	4.53897	113.11	4.24948	109.186
			0	0	1	0	1	1	1	1	5	0.212941	0.184535	176.706	2092.6	0.0345463	23.9371	24.0043	396.95	0.12355	2.44922e-05	7.17993	0.887811	1053.86	543.881	3593.27	448.483		0.178416	24.8587	1129.84	4.51939	1090.77	1091.5	39.742	0.118071	3.87132e-05	1.39725	0.113457	105.386	1869.99	359.327	1541.98		0.0178416	2.48587	112.984	0.451939	109.077
			0	0	0	1	1	1	1	1	5	0.316995	0.274708	82.6075	2142.31	-0.593076	24.5073	23.3534	404.083	0.245005	2.64022e-06	11.4784	0.744411	1053.86	40.4581	3593.27	25.5552		0.31069	23.9488	1156.76	7.81516	1117.02	1115.64	41.1055	0.131015	1.26996e-05	3.00809	0.119704	105.386	404.581	359.327	255.552		0.031069	2.39488	115.676	0.781516	111.702
	1	2	1	1	1	1	0	0	0	0	4	0.86861	0.752737	116.788	3029.53	-0.316235	39.6507	39.0355	431.195	0.320137	6.97279e-05	6.6459	0.982886	1053.86	5516.01	3593.27	4550.61		0.758581	43.7954	929.463	41.947	68.5827	107.073	53.6261	0.045859	3.51369e-05	1.68257	0.107171	105.386	18867.4	359.327	15565.2		0.0758581	4.37954	92.9463	4.1947	6.85827
	1	2	1	1	1	0	1	0	0	0	4	0.709167	0.614564	181.059	3025.83	0.0702257	39.5867	39.7234	445.234	0.242727	4.70456e-05	6.09552	0.94611	1053.86	623.411	3593.27	514.21		0.636086	24.4557	927.991	4.36412	68.5466	71.1782	83.6152	0.131605	3.99933e-05	0.691128	0.0993821	105.386	2007.04	359.327	1655.47		0.0636086	2.44557	92.7991	0.436412	6.85466
	1	2	1	1	1	0	0	1	0	0	4	0.705351	0.611257	181.011	3025.83	0.0702211	39.5867	39.7234	446.391	0.242014	4.70505e-05	6.09678	0.946096	1053.86	623.386	3593.27	514.191		0.632729	24.4601	927.991	4.36662	68.5466	71.1783	85.2123	0.131888	4.00379e-05	0.692076	0.0993808	105.386	2006.96	359.327	1655.42		0.0632729	2.44601	92.7991	0.436662	6.85466
	1	2	1	1	1	0	0	0	1	0	4	0.6878	0.596047	181.096	3025.83	0.0708727	39.5867	39.7246	427.482	0.242513	4.81183e-05	6.09493	0.946288	1053.86	623.994	3593.27	514.611		0.614827	24.4119	927.991	4.37627	68.5466	71.1806	61.2129	0.131209	4.0239e-05	0.69949	0.0996765	105.386	2008.79	359.327	1656.67		0.0614827	2.44119	92.7991	0.437627	6.85466
	1	2	1	1	1	0	0	0	0	1	4	0.70436	0.610398	180.91	3025.83	0.0696016	39.5867	39.7221	445.605	0.241364	4.69517e-05	6.09913	0.94598	1053.86	624.102	3593.27	514.654		0.631819	24.4475	927.991	4.36465	68.5467	71.1772	84.1525	0.131868	4.00272e-05	0.693946	0.0994245	105.386	2009.33	359.327	1656.95		0.0631819	2.44475	92.7991	0.436465	6.85467
	1	2	1	1	0	1	1	0	0	0	4	0.814478	0.705826	116.489	3029.54	-0.314449	39.6508	39.039	427.963	0.322276	7.18856e-05	6.57812	0.986192	1053.86	5521.72	3593.27	4555.32		0.722314	44.2504	929.465	42.1011	68.5828	107.308	52.1818	0.0456405	3.4089e-05	1.68868	0.104962	105.386	18886.6	359.327	15581.1		0.0722314	4.42504	92.9465	4.21011	6.85828
	1	2	1	1	0	1	0	1	0	0	4	0.813997	0.70541	116.503	3029.54	-0.314537	39.6508	39.0389	427.897	0.322431	7.18501e-05	6.57973	0.986172	1053.86	5521.68	3593.27	4555.28		0.724682	44.2354	929.465	42.1018	68.5828	107.309	52.1649	0.0454533	3.41122e-05	1.68926	0.104953	105.386	18886.4	359.327	15581		0.0724682	4.42354	92.9465	4.21018	6.85828
	1	2	1	1	0	1	0	0	1	0	4	0.80976	0.701738	116.484	3029.54	-0.314301	39.6508	39.0393	427.557	0.322355	7.19915e-05	6.57776	0.986225	1053.86	5521.91	3593.27	4555.48		0.722667	44.2688	929.465	42.109	68.5828	107.32	52.0241	0.0457689	3.40815e-05	1.69205	0.104902	105.386	18887.2	359.327	15581.6		0.0722667	4.42688	92.9465	4.2109	6.85828
	1	2	1	1	0	1	0	0	0	1	4	0.803414	0.696238	116.403	3029.54	-0.315599	39.6508	39.0368	427.098	0.322453	7.18503e-05	6.58015	0.986121	1053.86	5524.69	3593.27	4557.63		0.726234	44.2714	929.466	42.1349	68.5828	107.358	52.3261	0.0453455	3.41119e-05	1.69183	0.104989	105.386	18896.6	359.327	15588.9		0.0726234	4.42714	92.9466	4.21349	6.85828
	1	2	1	1	0	0	1	1	0	0	4	0.709334	0.614709	181.714	3025.83	0.0702913	39.5867	39.7235	437.741	0.252281	4.80786e-05	6.08998	0.946057	1053.86	622.514	3593.27	513.471		0.638865	24.5048	927.99	4.35471	68.5466	71.1807	72.9729	0.129186	4.02046e-05	0.695401	0.0999708	105.386	2004.42	359.327	1653.32		0.0638865	2.45048	92.799	0.435471	6.85466
	1	2	1	1	0	0	1	0	1	0	4	0.672264	0.582584	181.954	3025.83	0.0708586	39.5867	39.7246	421.374	0.25595	4.91453e-05	6.08748	0.946136	1053.86	622.725	3593.27	513.578		0.581631	24.5155	927.991	4.38489	68.5466	71.1889	54.1606	0.127936	4.03133e-05	0.707135	0.100517	105.386	2005.07	359.327	1653.64		0.0581631	2.45155	92.7991	0.438489	6.85466
	1	2	1	1	0	0	1	0	0	1	4	0.704655	0.610654	181.637	3025.83	0.0694347	39.5867	39.7218	436.377	0.251632	4.78733e-05	6.09261	0.945866	1053.86	623.285	3593.27	513.979		0.638256	24.5011	927.99	4.35701	68.5466	71.1809	71.3678	0.129516	4.01408e-05	0.697104	0.100024	105.386	2006.97	359.327	1654.99		0.0638256	2.45011	92.799	0.435701	6.85466
	1	2	1	1	0	0	0	1	1	0	4	0.672847	0.583089	181.923	3025.83	0.0708671	39.5867	39.7246	421.529	0.255275	4.91181e-05	6.08879	0.946093	1053.86	622.745	3593.27	513.595		0.585672	24.5106	927.991	4.38269	68.5466	71.1882	54.3705	0.128035	4.03482e-05	0.707337	0.1005	105.386	2005.12	359.327	1653.69		0.0585672	2.45106	92.7991	0.438269	6.85466
	1	2	1	1	0	0	0	1	0	1	4	0.715435	0.619996	181.691	3025.83	0.069544	39.5867	39.722	438.284	0.252805	4.78163e-05	6.09074	0.945927	1053.86	623.257	3593.27	513.957		0.638457	24.5046	927.99	4.35765	68.5467	71.1814	73.2862	0.129029	4.00551e-05	0.695338	0.0999882	105.386	2006.89	359.327	1654.93		0.0638457	2.45046	92.799	0.435765	6.85467
	1	2	1	1	0	0	0	0	1	1	4	0.673327	0.583505	181.931	3025.83	0.0701543	39.5867	39.7232	420.73	0.256289	4.89191e-05	6.0897	0.945929	1053.86	623.457	3593.27	514.057		0.579803	24.5197	927.991	4.38902	68.5467	71.1899	53.5457	0.127775	4.02111e-05	0.708792	0.100593	105.386	2007.49	359.327	1655.23		0.0579803	2.45197	92.7991	0.438902	6.85467
	1	2	1	0	1	1	1	0	0	0	4	0.816372	0.707467	116.521	3029.54	-0.314454	39.6508	39.039	428.019	0.322256	7.17376e-05	6.58254	0.986051	1053.86	5521.11	3593.27	4554.82		0.725678	44.2126	929.465	42.1011	68.5828	107.307	52.2156	0.0455324	3.41695e-05	1.68916	0.105052	105.386	18884.5	359.327	15579.4		0.0725678	4.42126	92.9465	4.21011	6.85828
	1	2	1	0	1	1	0	1	0	0	4	0.815169	0.706426	116.5	3029.54	-0.314517	39.6508	39.0389	427.933	0.322244	7.18388e-05	6.57972	0.986161	1053.86	5521.43	3593.27	4555.08		0.723412	44.2452	929.465	42.1032	68.5828	107.312	52.1754	0.0456543	3.41028e-05	1.69109	0.10493	105.386	18885.6	359.327	15580.3		0.0723412	4.42452	92.9465	4.21032	6.85828
	1	2	1	0	1	1	0	0	1	0	4	0.811759	0.70347	116.499	3029.54	-0.314377	39.6508	39.0392	427.779	0.322526	7.19364e-05	6.57916	0.986177	1053.86	5521.4	3593.27	4555.05		0.724937	44.2443	929.465	42.1021	68.5828	107.309	52.1959	0.0454107	3.4109e-05	1.69047	0.10494	105.386	18885.5	359.327	15580.2		0.0724937	4.42443	92.9465	4.21021	6.85828
	1	2	1	0	1	1	0	0	0	1	4	0.803309	0.696147	116.405	3029.54	-0.315615	39.6508	39.0368	427.05	0.322155	7.1789e-05	6.58081	0.986073	1053.86	5524.27	3593.27	4557.28		0.727159	44.2666	929.466	42.1309	68.5828	107.352	52.318	0.045711	3.41586e-05	1.69142	0.105021	105.386	18895.2	359.327	15587.7		0.0727159	4.42666	92.9466	4.21309	6.85828
	1	2	1	0	1	0	1	1	0	0	4	0.64606	0.559875	180.831	3025.83	0.0685472	39.5867	39.7201	449.516	0.24004	4.85861e-05	6.07138	0.948732	1053.86	624.11	3593.27	514.788		0.594499	24.5268	927.991	4.41731	68.5466	71.1893	92.3063	0.133619	4.06586e-05	0.676086	0.0985468	105.386	2009.32	359.327	1657.36		0.0594499	2.45268	92.7991	0.441731	6.85466
	1	2	1	0	1	0	1	0	1	0	4	0.663085	0.574629	181.091	3025.83	0.0706106	39.5867	39.7241	430.562	0.245683	4.97651e-05	6.07102	0.947916	1053.86	624.124	3593.27	514.702		0.613324	24.3991	927.991	4.38123	68.5466	71.1812	65.7725	0.131181	4.07814e-05	0.68662	0.0993034	105.386	2009.2	359.327	1656.96		0.0613324	2.43991	92.7991	0.438123	6.85466
	1	2	1	0	1	0	1	0	0	1	4	0.645736	0.559595	180.774	3025.83	0.0678462	39.5867	39.7187	449.089	0.240567	4.86916e-05	6.06874	0.94888	1053.86	624.892	3593.27	515.305		0.595849	24.519	927.991	4.41932	68.5466	71.1894	91.8333	0.133441	4.06612e-05	0.674628	0.0985151	105.386	2011.89	359.327	1659.06		0.0595849	2.4519	92.7991	0.441932	6.85466
	1	2	1	0	1	0	0	1	1	0	4	0.649928	0.563228	180.879	3025.83	0.0707075	39.5867	39.7243	431.847	0.242464	4.99041e-05	6.07523	0.947895	1053.86	624.037	3593.27	514.631		0.604629	24.4024	927.991	4.39125	68.5466	71.1817	67.8258	0.132094	4.10063e-05	0.690751	0.0993208	105.386	2008.93	359.327	1656.74		0.0604629	2.44024	92.7991	0.439125	6.85466
	1	2	1	0	1	0	0	1	0	1	4	0.655272	0.567859	180.804	3025.83	0.0677788	39.5867	39.7186	450.507	0.240834	4.84069e-05	6.0694	0.948776	1053.86	624.887	3593.27	515.302		0.600382	24.522	927.991	4.41721	68.5466	71.1892	93.067	0.13327	4.05093e-05	0.673776	0.0984966	105.386	2011.88	359.327	1659.05		0.0600382	2.4522	92.7991	0.441721	6.85466
	1	2	1	0	1	0	0	0	1	1	4	0.660435	0.572333	180.931	3025.83	0.0699246	39.5867	39.7228	431.945	0.244453	4.9791e-05	6.07169	0.94796	1053.86	624.874	3593.27	515.191		0.613456	24.3923	927.991	4.38939	68.5467	71.1819	67.5513	0.131394	4.08451e-05	0.687175	0.0992788	105.386	2011.68	359.327	1658.58		0.0613456	2.43923	92.7991	0.438939	6.85467
	1	2	1	0	0	1	1	1	0	0	4	0.698751	0.605538	115.523	3029.54	-0.314774	39.6509	39.0385	434.269	0.335779	7.75341e-05	6.43514	0.992138	1053.86	5529.09	3593.27	4561.4		0.682125	45.3758	929.469	42.1369	68.5828	107.386	60.3655	0.0371291	3.01612e-05	1.73599	0.102017	105.386	18911.4	359.327	15601.6		0.0682125	4.53758	92.9469	4.21369	6.85828
	1	2	1	0	0	1	1	0	1	0	4	0.700582	0.607125	115.57	3029.54	-0.314731	39.6509	39.0386	433.217	0.335542	7.72208e-05	6.44036	0.991779	1053.86	5528.8	3593.27	4561.16		0.679003	45.3261	929.468	42.1391	68.5828	107.386	59.185	0.037255	3.04288e-05	1.73306	0.102167	105.386	18910.5	359.327	15600.8		0.0679003	4.53261	92.9468	4.21391	6.85828
	1	2	1	0	0	1	1	0	0	1	4	0.687108	0.595448	115.412	3029.55	-0.315817	39.651	39.0365	433.931	0.335686	7.75644e-05	6.4318	0.992176	1053.86	5532.06	3593.27	4563.71		0.688019	45.4255	929.47	42.1633	68.5828	107.423	61.1336	0.0371354	3.01311e-05	1.73497	0.10206	105.386	18921.4	359.327	15609.4		0.0688019	4.54255	92.947	4.21633	6.85828
	1	2	1	0	0	1	0	1	1	0	4	0.698923	0.605686	115.602	3029.54	-0.314793	39.6509	39.0385	432.569	0.335453	7.70191e-05	6.44631	0.991572	1053.86	5528.66	3593.27	4561.05		0.680418	45.2854	929.468	42.1444	68.5828	107.396	58.5339	0.0373916	3.06494e-05	1.73508	0.102161	105.386	18910	359.327	15600.4		0.0680418	4.52854	92.9468	4.21444	6.85828
	1	2	1	0	0	1	0	1	0	1	4	0.703262	0.609447	115.383	3029.55	-0.3155	39.6509	39.0371	435.328	0.335109	7.66876e-05	6.42989	0.991903	1053.86	5531.06	3593.27	4562.89		0.695117	45.4029	929.469	42.1636	68.5828	107.426	62.5862	0.0373686	3.05831e-05	1.73736	0.102071	105.386	18918	359.327	15606.5		0.0695117	4.54029	92.9469	4.21636	6.85828
	1	2	1	0	0	1	0	0	1	1	4	0.70004	0.606655	115.364	3029.55	-0.315629	39.6509	39.0368	434.988	0.335271	7.69133e-05	6.42606	0.992041	1053.86	5531.25	3593.27	4563.04		0.695861	45.4285	929.469	42.1649	68.5829	107.427	62.1292	0.0374609	3.04171e-05	1.73585	0.102021	105.386	18918.6	359.327	15607		0.0695861	4.54285	92.9469	4.21649	6.85829
	1	2	1	0	0	0	1	1	1	0	4	0.638363	0.553205	181.625	3025.83	0.0707518	39.5867	39.7244	425.916	0.255731	5.12913e-05	6.05882	0.948352	1053.86	622.994	3593.27	513.781		0.584722	24.4339	927.991	4.38213	68.5466	71.1849	60.0032	0.128833	4.11627e-05	0.68966	0.0998023	105.386	2005.88	359.327	1654.26		0.0584722	2.44339	92.7991	0.438213	6.85466
	1	2	1	0	0	0	1	1	0	1	4	0.651481	0.564574	181.137	3025.83	0.0675469	39.5867	39.7182	452.513	0.251333	5.03611e-05	6.03754	0.950603	1053.86	624.378	3593.27	514.881		0.627867	24.4931	927.991	4.37276	68.5466	71.1811	94.4106	0.131378	4.08929e-05	0.660416	0.0983351	105.386	2010.44	359.327	1657.86		0.0627867	2.44931	92.7991	0.437276	6.85466
	1	2	1	0	0	0	1	0	1	1	4	0.604493	0.523854	181.201	3025.83	0.069858	39.5867	39.7227	429.422	0.252411	5.24771e-05	6.04638	0.949547	1053.86	624.039	3593.27	514.501		0.595465	24.3717	927.991	4.37516	68.5466	71.1798	65.4402	0.130167	4.18695e-05	0.680947	0.0993014	105.386	2009.24	359.327	1656.56		0.0595465	2.43717	92.7991	0.437516	6.85466
	1	2	1	0	0	0	0	1	1	1	4	0.633791	0.549243	181.544	3025.83	0.0699827	39.5867	39.7229	428.164	0.257311	5.16921e-05	6.04971	0.948937	1053.86	623.824	3593.27	514.329		0.583953	24.414	927.991	4.38711	68.5466	71.1853	62.5836	0.128787	4.11979e-05	0.684619	0.0996329	105.386	2008.61	359.327	1656.06		0.0583953	2.4414	92.7991	0.438711	6.85466
	1	2	0	1	1	1	1	0	0	0	4	0.904568	0.783898	116.699	3102.68	-0.314834	40.6078	39.9953	424.705	0.303104	6.72911e-05	6.66566	0.982441	1053.86	5522.81	3593.27	4556.22		0.753728	43.9487	951.905	41.9495	70.2413	108.139	49.0369	0.0573311	3.58274e-05	1.68553	0.107077	105.386	18890.3	359.327	15584.2		0.0753728	4.39487	95.1905	4.19495	7.02413
	1	2	0	1	1	1	0	1	0	0	4	0.904758	0.784063	116.688	3102.68	-0.31473	40.6078	39.9955	424.575	0.303026	6.7357e-05	6.66422	0.982482	1053.86	5523.03	3593.27	4556.39		0.751989	43.9679	951.905	41.9527	70.2413	108.144	48.9302	0.0573433	3.57843e-05	1.68677	0.10703	105.386	18891	359.327	15584.7		0.0751989	4.39679	95.1905	4.19527	7.02413
	1	2	0	1	1	1	0	0	1	0	4	0.901992	0.781666	116.688	3102.68	-0.314774	40.6078	39.9954	424.38	0.303087	6.73923e-05	6.664	0.98249	1053.86	5523.03	3593.27	4556.39		0.752837	43.9674	951.905	41.9521	70.2413	108.143	48.8783	0.0573908	3.58021e-05	1.68626	0.107035	105.386	18891	359.327	15584.7		0.0752837	4.39674	95.1905	4.19521	7.02413
	1	2	0	1	1	1	0	0	0	1	4	0.893165	0.774017	116.593	3102.68	-0.315878	40.6079	39.9933	423.718	0.30305	6.73316e-05	6.66532	0.982438	1053.86	5525.95	3593.27	4558.66		0.756753	43.99	951.906	41.9825	70.2413	108.187	48.9975	0.0573475	3.58148e-05	1.68715	0.107075	105.386	18900.9	359.327	15592.4		0.0756753	4.399	95.1906	4.19825	7.02413
	1	2	0	1	1	0	1	1	0	0	4	0.225507	0.195425	177.36	3098.95	0.0395228	40.544	40.6209	397.132	0.122411	2.40066e-05	7.20022	0.887871	1053.86	545.02	3593.27	449.55		0.190192	25.0037	950.42	4.53344	70.2057	72.8531	39.7788	0.117054	3.81949e-05	1.389	0.113148	105.386	1873.96	359.327	1545.71		0.0190192	2.50037	95.042	0.453344	7.02057
	1	2	0	1	1	0	1	0	1	0	4	0.22494	0.194933	177.367	3098.95	0.0395251	40.544	40.6209	397.105	0.122504	2.40391e-05	7.19905	0.88793	1053.86	545.055	3593.27	449.579		0.189998	25.0038	950.42	4.53362	70.2057	72.8533	39.7734	0.117141	3.82283e-05	1.38868	0.113144	105.386	1874.08	359.327	1545.81		0.0189998	2.50038	95.042	0.453362	7.02057
	1	2	0	1	1	0	1	0	0	1	4	0.22443	0.194491	177.296	3098.95	0.0386948	40.544	40.6192	397.086	0.122481	2.40344e-05	7.19916	0.887927	1053.86	545.833	3593.27	450.091		0.18939	25.0026	950.42	4.53757	70.2057	72.8538	39.7709	0.117123	3.82265e-05	1.3888	0.113146	105.386	1876.8	359.327	1547.59		0.018939	2.50026	95.042	0.453757	7.02057
	1	2	0	1	1	0	0	1	1	0	4	0.226275	0.19609	177.35	3098.95	0.0394891	40.544	40.6208	397.133	0.122291	2.39668e-05	7.20126	0.887822	1053.86	544.973	3593.27	449.511		0.189724	25.0031	950.42	4.53298	70.2057	72.8529	39.7782	0.116929	3.81509e-05	1.38921	0.113148	105.386	1873.81	359.327	1545.58		0.0189724	2.50031	95.042	0.453298	7.02057
	1	2	0	1	1	0	0	1	0	1	4	0.226224	0.196045	177.276	3098.95	0.0386754	40.544	40.6192	397.132	0.122239	2.39465e-05	7.20185	0.887795	1053.86	545.735	3593.27	450.011		0.190389	25.002	950.42	4.53694	70.2057	72.8534	39.7787	0.116886	3.81335e-05	1.38942	0.11315	105.386	1876.48	359.327	1547.33		0.0190389	2.5002	95.042	0.453694	7.02057
	1	2	0	1	1	0	0	0	1	1	4	0.225551	0.195463	177.281	3098.95	0.0386817	40.544	40.6192	397.108	0.122309	2.39737e-05	7.20106	0.887834	1053.86	545.764	3593.27	450.035		0.189905	25.0021	950.42	4.53709	70.2057	72.8536	39.7737	0.116956	3.81637e-05	1.38924	0.113149	105.386	1876.57	359.327	1547.41		0.0189905	2.50021	95.042	0.453709	7.02057
	1	2	0	1	0	1	1	1	0	0	4	0.849661	0.736316	116.422	3102.68	-0.313387	40.6079	39.9982	422.703	0.308878	7.00706e-05	6.59815	0.985183	1053.86	5525.91	3593.27	4558.77		0.72307	44.3639	951.906	42.0949	70.2413	108.359	48.4134	0.0544702	3.4773e-05	1.69799	0.105303	105.386	18900.8	359.327	15592.8		0.072307	4.43639	95.1906	4.20949	7.02413
	1	2	0	1	0	1	1	0	1	0	4	0.850496	0.73704	116.437	3102.68	-0.31336	40.6079	39.9982	422.686	0.308899	7.00156e-05	6.59982	0.985117	1053.86	5525.73	3593.27	4558.62		0.723058	44.3475	951.906	42.0987	70.2413	108.363	48.4064	0.0543578	3.47951e-05	1.69778	0.105404	105.386	18900.2	359.327	15592.3		0.0723058	4.43475	95.1906	4.20987	7.02413
	1	2	0	1	0	1	1	0	0	1	4	0.83798	0.726193	116.32	3102.68	-0.314502	40.6079	39.996	421.835	0.308737	7.00646e-05	6.59827	0.985185	1053.86	5528.89	3593.27	4561.09		0.728839	44.4029	951.907	42.1271	70.2413	108.406	48.4676	0.0545713	3.47894e-05	1.70056	0.105316	105.386	18910.8	359.327	15600.6		0.0728839	4.44029	95.1907	4.21271	7.02413
	1	2	0	1	0	1	0	1	1	0	4	0.848159	0.735014	116.447	3102.68	-0.313401	40.6079	39.9981	422.721	0.309141	6.9991e-05	6.60074	0.985067	1053.86	5525.63	3593.27	4558.54		0.72498	44.3294	951.906	42.095	70.2413	108.359	48.4837	0.0543217	3.48451e-05	1.69639	0.105429	105.386	18899.8	359.327	15592		0.072498	4.43294	95.1906	4.2095	7.02413
	1	2	0	1	0	1	0	1	0	1	4	0.836986	0.725332	116.33	3102.68	-0.314407	40.6079	39.9962	421.881	0.308841	7.00232e-05	6.59995	0.985088	1053.86	5528.73	3593.27	4560.96		0.728485	44.3831	951.907	42.1223	70.2413	108.399	48.5027	0.0545954	3.48476e-05	1.69863	0.105393	105.386	18910.3	359.327	15600.2		0.0728485	4.43831	95.1907	4.21223	7.02413
	1	2	0	1	0	1	0	0	1	1	4	0.835455	0.724005	116.321	3102.68	-0.314494	40.6079	39.9961	421.523	0.308694	7.00722e-05	6.59888	0.985151	1053.86	5528.85	3593.27	4561.06		0.729497	44.3985	951.907	42.1241	70.2413	108.402	48.3746	0.0546635	3.48282e-05	1.69961	0.105323	105.386	18910.7	359.327	15600.5		0.0729497	4.43985	95.1907	4.21241	7.02413
	1	2	0	1	0	0	1	1	1	0	4	0.218641	0.189474	177.472	3098.95	0.0395413	40.544	40.6209	396.974	0.12363	2.44295e-05	7.18543	0.888606	1053.86	545.557	3593.27	449.993		0.184163	25.0088	950.42	4.53844	70.2057	72.8555	39.7442	0.118175	3.86008e-05	1.38537	0.113117	105.386	1875.76	359.327	1547.19		0.0184163	2.50088	95.042	0.453844	7.02057
	1	2	0	1	0	0	1	1	0	1	4	0.220131	0.190765	177.38	3098.95	0.0386581	40.544	40.6192	396.977	0.123392	2.43405e-05	7.18805	0.888478	1053.86	546.239	3593.27	450.426		0.18398	25.0065	950.42	4.54165	70.2057	72.8558	39.7466	0.117952	3.85066e-05	1.38608	0.113123	105.386	1878.16	359.327	1548.71		0.018398	2.50065	95.042	0.454165	7.02057
	1	2	0	1	0	0	1	0	1	1	4	0.217769	0.188718	177.411	3098.96	0.0387557	40.544	40.6194	396.921	0.123701	2.44564e-05	7.18443	0.888656	1053.86	546.386	3593.27	450.548		0.182279	25.0081	950.42	4.54294	70.2057	72.8563	39.7383	0.118238	3.86239e-05	1.38524	0.113118	105.386	1878.65	359.327	1549.12		0.0182279	2.50081	95.042	0.454294	7.02057
	1	2	0	1	0	0	0	1	1	1	4	0.218662	0.189493	177.404	3098.96	0.0387205	40.544	40.6193	396.962	0.123646	2.44297e-05	7.18506	0.888626	1053.86	546.352	3593.27	450.52		0.183753	25.0078	950.42	4.54257	70.2057	72.8562	39.7432	0.118192	3.85958e-05	1.38534	0.113117	105.386	1878.54	359.327	1549.03		0.0183753	2.50078	95.042	0.454257	7.02057
	1	2	0	0	1	1	1	1	0	0	4	0.86838	0.752538	115.917	3182.01	-0.314087	41.6234	41.0124	430.581	0.293884	6.89463e-05	6.56665	0.985514	1053.86	5522.49	3593.27	4555.95		0.731291	44.731	973.23	41.9884	71.1908	108.804	53.7323	0.0693467	3.50902e-05	1.68276	0.104739	105.386	18889.1	359.327	15583.1		0.0731291	4.4731	97.323	4.19884	7.11908
	1	2	0	0	1	1	1	0	1	0	4	0.859131	0.744523	115.954	3182.01	-0.314008	41.6234	41.0125	429.883	0.295503	6.96083e-05	6.57253	0.985599	1053.86	5522.54	3593.27	4555.99		0.732381	44.7161	973.23	41.9854	71.1908	108.799	53.4395	0.0680978	3.48643e-05	1.68476	0.104711	105.386	18889.2	359.327	15583.3		0.0732381	4.47161	97.323	4.19854	7.11908
	1	2	0	0	1	1	1	0	0	1	4	0.84581	0.732979	115.84	3182.01	-0.315162	41.6235	41.0103	429.092	0.295483	6.96567e-05	6.57119	0.98567	1053.86	5525.62	3593.27	4558.4		0.737472	44.7678	973.231	42.0134	71.1909	108.84	53.7391	0.06823	3.48584e-05	1.68729	0.104668	105.386	18899.6	359.327	15591.4		0.0737472	4.47678	97.3231	4.20134	7.11909
	1	2	0	0	1	1	0	1	1	0	4	0.859092	0.744489	115.951	3182.01	-0.314202	41.6234	41.0121	429.949	0.295713	6.96448e-05	6.57158	0.985651	1053.86	5522.64	3593.27	4556.08		0.732513	44.7203	973.23	41.9848	71.1908	108.799	53.5218	0.0679882	3.4832e-05	1.68477	0.104709	105.386	18889.6	359.327	15583.5		0.0732513	4.47203	97.323	4.19848	7.11908
	1	2	0	0	1	1	0	1	0	1	4	0.846726	0.733772	115.861	3182.01	-0.315168	41.6235	41.0103	429.272	0.295814	6.96177e-05	6.57299	0.98557	1053.86	5525.51	3593.27	4558.31		0.737733	44.7392	973.231	42.0172	71.1909	108.846	53.9058	0.0679365	3.48915e-05	1.68581	0.104773	105.386	18899.3	359.327	15591.1		0.0737733	4.47392	97.3231	4.20172	7.11909
	1	2	0	0	1	1	0	0	1	1	4	0.853162	0.73935	115.803	3182.01	-0.315148	41.6235	41.0103	429.252	0.293762	6.90031e-05	6.56558	0.985561	1053.86	5525.54	3593.27	4558.33		0.734692	44.7816	973.231	42.0171	71.1909	108.846	53.593	0.0695652	3.51056e-05	1.68519	0.104703	105.386	18899.3	359.327	15591.1		0.0734692	4.47816	97.3231	4.20171	7.11909
	1	2	0	0	1	0	1	1	1	0	4	0.213589	0.185097	177.452	3178.29	0.0395951	41.5596	41.6366	396.988	0.123427	2.44464e-05	7.18754	0.888507	1053.86	545.474	3593.27	449.924		0.179043	25.0074	971.746	4.53789	71.1558	73.8167	39.7481	0.117999	3.86812e-05	1.38614	0.113134	105.386	1875.48	359.327	1546.96		0.0179043	2.50074	97.1746	0.453789	7.11558
	1	2	0	0	1	0	1	1	0	1	4	0.212479	0.184134	177.398	3178.29	0.0388098	41.5596	41.6351	396.957	0.123586	2.45009e-05	7.18541	0.888614	1053.86	546.331	3593.27	450.503		0.178226	25.007	971.746	4.5424	71.1558	73.8175	39.7434	0.118144	3.8733e-05	1.38565	0.113129	105.386	1878.47	359.327	1548.97		0.0178226	2.5007	97.1746	0.45424	7.11558
	1	2	0	0	1	0	1	0	1	1	4	0.213296	0.184842	177.39	3178.29	0.0387957	41.5596	41.6351	396.966	0.123488	2.44662e-05	7.18653	0.888559	1053.86	546.293	3593.27	450.471		0.178664	25.0066	971.746	4.5422	71.1558	73.8174	39.7458	0.118046	3.86966e-05	1.38594	0.113132	105.386	1878.34	359.327	1548.86		0.0178664	2.50066	97.1746	0.45422	7.11558
	1	2	0	0	1	0	0	1	1	1	4	0.212638	0.184272	177.406	3178.29	0.0388193	41.5596	41.6351	396.967	0.12366	2.45235e-05	7.1844	0.888664	1053.86	546.368	3593.27	450.533		0.178366	25.0074	971.746	4.54275	71.1558	73.8176	39.7451	0.118203	3.87498e-05	1.38537	0.113125	105.386	1878.59	359.327	1549.07		0.0178366	2.50074	97.1746	0.454275	7.11558
	1	2	0	0	0	1	1	1	1	0	4	0.315894	0.273753	83.9248	3253.73	-0.383597	42.5478	41.8015	403.674	0.239514	2.74282e-06	11.3916	0.749234	1053.86	8.02463	3593.27	5.12378		0.317138	22.0496	994.797	7.2985	72.8636	72.8897	40.9797	0.132641	1.29318e-05	3.06242	0.122592	105.386	80.2463	359.327	51.2378		0.0317138	2.20496	99.4797	0.72985	7.28636
	1	2	0	0	0	1	1	1	0	1	4	0.317785	0.275392	80.7414	3253.75	-0.541462	42.5482	41.4947	403.697	0.238145	2.73961e-06	11.4406	0.747693	1053.86	42.661	3593.27	26.9445		0.319108	20.8262	994.817	7.25936	72.8635	72.9973	40.9926	0.132904	1.2923e-05	3.07153	0.122537	105.386	426.61	359.327	269.445		0.0319108	2.08262	99.4817	0.725936	7.28635
	1	2	0	0	0	1	1	0	1	1	4	0.31831	0.275847	80.5154	3253.75	-0.542219	42.5482	41.4933	403.699	0.237618	2.7386e-06	11.4432	0.747658	1053.86	42.618	3593.27	26.9172		0.319897	20.6877	994.817	7.22321	72.8635	72.9822	40.9983	0.133008	1.29194e-05	3.07495	0.122566	105.386	426.18	359.327	269.172		0.0319897	2.06877	99.4817	0.722321	7.28635
	1	2	0	0	0	1	0	1	1	1	4	0.318704	0.276188	80.3947	3253.75	-0.542604	42.5482	41.4925	403.705	0.237325	2.73733e-06	11.4445	0.747644	1053.86	42.5685	3593.27	26.886		0.3204	20.6168	994.817	7.20339	72.8635	72.9739	41.0015	0.133062	1.29134e-05	3.07665	0.12258	105.386	425.685	359.327	268.86		0.03204	2.06168	99.4817	0.720339	7.28635
	1	2	0	0	0	0	1	1	1	1	4	0.218799	0.189611	178.354	7474.98	0.0468713	97.8118	97.903	396.799	0.125503	2.507e-05	7.11288	0.892446	1053.86	551.754	3593.27	454.977		0.178852	25.0537	2294.27	4.57542	169.884	172.243	39.7188	0.119087	3.8933e-05	1.34471	0.112282	105.386	1897.07	359.327	1564.32		0.0178852	2.50537	229.427	0.457542	16.9884
			1	1	1	1	0	0	0	0	4	0.864706	0.749354	116.359	1993.77	-0.497945	22.8582	21.8895	431.399	0.320777	6.95311e-05	6.62977	0.982683	1053.86	5575.92	3593.27	4600.03		0.759056	44.421	1085.52	42.436	1076.18	1087.11	54.2186	0.045125	3.52909e-05	1.6874	0.107212	105.386	19083.1	359.327	15743.2		0.0759056	4.4421	108.552	4.2436	107.618
			1	1	1	0	1	0	0	0	4	0.736776	0.63849	181.514	1990.56	0.0640635	22.8128	22.9374	430.755	0.258412	4.62139e-05	6.09635	0.943058	1053.86	620.562	3593.27	511.862		0.6189	24.5429	1084.32	4.36204	1075.18	1075.84	62.3631	0.127596	3.92823e-05	0.72089	0.101197	105.386	1997.67	359.327	1647.76		0.06189	2.45429	108.432	0.436204	107.518
			1	1	1	0	0	1	0	0	4	0.739268	0.64065	181.435	1990.56	0.0640519	22.8127	22.9374	432.274	0.257146	4.62252e-05	6.09687	0.943114	1053.86	620.524	3593.27	511.832		0.626162	24.5242	1084.32	4.356	1075.18	1075.84	64.0452	0.127885	3.93596e-05	0.718969	0.101082	105.386	1997.56	359.327	1647.66		0.0626162	2.45242	108.432	0.4356	107.518
			1	1	1	0	0	0	1	0	4	0.692817	0.600395	181.716	1990.56	0.064629	22.8128	22.9385	417.635	0.261666	4.70045e-05	6.09691	0.942963	1053.86	621.022	3593.27	512.189		0.561056	24.6091	1084.32	4.39754	1075.18	1075.83	49.706	0.126467	3.9287e-05	0.737505	0.101875	105.386	1999.07	359.327	1648.74		0.0561056	2.46091	108.432	0.439754	107.518
			1	1	1	0	0	0	0	1	4	0.73781	0.639386	181.435	1990.56	0.161191	22.8128	23.1264	431.611	0.256125	4.60932e-05	6.09895	0.943078	1053.86	561.434	3593.27	462.962		0.627298	24.4296	1084.32	4.29251	1075.18	1075.84	63.5032	0.127975	3.93725e-05	0.719308	0.101085	105.386	1925.94	359.327	1588.14		0.0627298	2.44296	108.432	0.429251	107.518
			1	1	0	1	1	0	0	0	4	0.819967	0.710584	116.047	1993.78	-0.496552	22.8583	21.8922	429.075	0.321962	7.10315e-05	6.55875	0.985644	1053.86	5581.08	3593.27	4604.29		0.725351	44.8693	1085.53	42.5806	1076.18	1087.19	53.382	0.0455686	3.47204e-05	1.69184	0.104839	105.386	19100.7	359.327	15757.7		0.0725351	4.48693	108.553	4.25806	107.618
			1	1	0	1	0	1	0	0	4	0.812477	0.704092	116.053	1993.78	-0.496643	22.8583	21.892	428.208	0.322512	7.15091e-05	6.56637	0.985477	1053.86	5581.37	3593.27	4604.53		0.725661	44.8722	1085.53	42.5836	1076.18	1087.19	52.5847	0.0453067	3.44191e-05	1.69814	0.105304	105.386	19101.6	359.327	15758.5		0.0725661	4.48722	108.553	4.25836	107.618
			1	1	0	1	0	0	1	0	4	0.809944	0.701897	116.047	1993.78	-0.496548	22.8583	21.8922	427.941	0.322551	7.15694e-05	6.56594	0.985537	1053.86	5581.47	3593.27	4604.61		0.72565	44.8866	1085.53	42.5888	1076.18	1087.19	52.4576	0.0453914	3.44037e-05	1.7008	0.105261	105.386	19101.9	359.327	15758.7		0.072565	4.48866	108.553	4.25888	107.618
			1	1	0	1	0	0	0	1	4	0.798148	0.691675	115.97	1993.78	-0.497694	22.8583	21.89	428.197	0.324114	7.16873e-05	6.56733	0.985452	1053.86	5584.38	3593.27	4606.87		0.725111	44.8944	1085.53	42.6164	1076.18	1087.2	53.5842	0.0439628	3.43394e-05	1.70069	0.105355	105.386	19111.8	359.327	15766.4		0.0725111	4.48944	108.553	4.26164	107.618
			1	1	0	0	1	1	0	0	4	0.734142	0.636208	182.107	1990.55	0.0642655	22.8127	22.9378	433.19	0.268714	4.7125e-05	6.085	0.943271	1053.86	618.176	3593.27	509.894		0.588321	24.7017	1084.32	4.36474	1075.18	1075.74	66.2582	0.123921	3.93108e-05	0.732629	0.102025	105.386	1990.7	359.327	1642		0.0588321	2.47017	108.432	0.436474	107.518
			1	1	0	0	1	0	1	0	4	0.667713	0.57864	182.278	1990.55	0.0642052	22.8127	22.9376	418.144	0.268602	4.76944e-05	6.09914	0.942526	1053.86	618.376	3593.27	509.999		0.530766	24.8224	1084.32	4.4144	1075.18	1075.75	51.3378	0.124518	3.9592e-05	0.75532	0.102829	105.386	1991.31	359.327	1642.31		0.0530766	2.48224	108.432	0.44144	107.518
			1	1	0	0	1	0	0	1	4	0.687008	0.595361	182.367	1990.56	0.160786	22.8127	23.1255	421.469	0.268508	4.68617e-05	6.10421	0.941939	1053.86	558.987	3593.27	460.943		0.549502	24.7681	1084.32	4.34241	1075.18	1075.74	53.6278	0.124628	3.94042e-05	0.755518	0.102828	105.386	1918.42	359.327	1581.93		0.0549502	2.47681	108.432	0.434241	107.518
			1	1	0	0	0	1	1	0	4	0.680135	0.589405	182.32	1990.55	0.0643	22.8127	22.9378	418.391	0.270238	4.78318e-05	6.09326	0.942746	1053.86	618.267	3593.27	509.909		0.532284	24.8118	1084.32	4.40314	1075.18	1075.73	51.5166	0.123108	3.94935e-05	0.75464	0.102828	105.386	1990.98	359.327	1642.05		0.0532284	2.48118	108.432	0.440314	107.518
			1	1	0	0	0	1	0	1	4	0.694667	0.601998	182.39	1990.56	0.160768	22.8127	23.1255	422.688	0.269239	4.68436e-05	6.1016	0.942018	1053.86	558.948	3593.27	460.911		0.551065	24.7656	1084.32	4.33798	1075.18	1075.73	54.6115	0.12421	3.93297e-05	0.753886	0.102782	105.386	1918.3	359.327	1581.84		0.0551065	2.47656	108.432	0.433798	107.518
			1	1	0	0	0	0	1	1	4	0.646949	0.560646	182.561	1990.56	0.161306	22.8127	23.1266	411.837	0.271085	4.74302e-05	6.10618	0.941734	1053.86	558.962	3593.27	460.886		0.503761	24.8617	1084.32	4.36662	1075.18	1075.72	45.8446	0.123113	3.94561e-05	0.771793	0.103439	105.386	1918.35	359.327	1581.75		0.0503761	2.48617	108.432	0.436662	107.518
			1	0	1	1	1	0	0	0	4	0.813574	0.705043	116.064	1993.78	-0.496636	22.8583	21.8921	428.257	0.322345	7.14387e-05	6.56895	0.985364	1053.86	5581.01	3593.27	4604.23		0.727034	44.8584	1085.53	42.5826	1076.18	1087.19	52.6032	0.0454483	3.44638e-05	1.69814	0.105405	105.386	19100.4	359.327	15757.5		0.0727034	4.48584	108.553	4.25826	107.618
			1	0	1	1	0	1	0	0	4	0.813613	0.705077	116.056	1993.78	-0.496632	22.8583	21.8921	428.241	0.322444	7.1486e-05	6.5672	0.985476	1053.86	5581.17	3593.27	4604.37		0.725554	44.8742	1085.53	42.5847	1076.18	1087.19	52.5786	0.045386	3.44148e-05	1.69998	0.105287	105.386	19100.9	359.327	15757.9		0.0725554	4.48742	108.553	4.25847	107.618
			1	0	1	1	0	0	1	0	4	0.809525	0.701534	116.045	1993.78	-0.496524	22.8583	21.8923	427.86	0.322456	7.15895e-05	6.56585	0.985495	1053.86	5581.23	3593.27	4604.42		0.725782	44.8847	1085.53	42.5845	1076.18	1087.19	52.411	0.0454822	3.44112e-05	1.69934	0.105298	105.386	19101.1	359.327	15758.1		0.0725782	4.48847	108.553	4.25845	107.618
			1	0	1	1	0	0	0	1	4	0.802927	0.695816	115.965	1993.78	-0.497731	22.8583	21.8899	427.438	0.322382	7.14184e-05	6.56845	0.985394	1053.86	5583.96	3593.27	4606.52		0.729065	44.8918	1085.53	42.6119	1076.18	1087.2	52.7162	0.0453636	3.44679e-05	1.70038	0.105376	105.386	19110.3	359.327	15765.2		0.0729065	4.48918	108.553	4.26119	107.618
			1	0	1	0	1	1	0	0	4	0.717054	0.621399	180.654	1990.56	0.0637271	22.8127	22.9367	451.881	0.248666	4.714e-05	6.0789	0.945037	1053.86	619.96	3593.27	511.363		0.65184	24.4048	1084.32	4.32074	1075.18	1075.87	91.9403	0.13026	4.02735e-05	0.693568	0.0999136	105.386	1995.91	359.327	1646.3		0.065184	2.44048	108.432	0.432074	107.518
			1	0	1	0	1	0	1	0	4	0.696605	0.603678	181.291	1990.56	0.0643228	22.8128	22.9379	429.237	0.259484	4.85014e-05	6.07103	0.945194	1053.86	620.975	3593.27	512.102		0.598304	24.4701	1084.32	4.37927	1075.18	1075.85	62.6531	0.127836	3.99309e-05	0.709461	0.100837	105.386	1998.97	359.327	1648.51		0.0598304	2.44701	108.432	0.437927	107.518
			1	0	1	0	1	0	0	1	4	0.714909	0.61954	180.712	1990.56	0.160543	22.8127	23.1251	451.363	0.24944	4.7267e-05	6.07677	0.945196	1053.86	560.896	3593.27	462.515		0.651185	24.3264	1084.32	4.26323	1075.18	1075.86	91.3888	0.1301	4.02893e-05	0.692394	0.0999169	105.386	1924.3	359.327	1586.78		0.0651185	2.43264	108.432	0.426323	107.518
			1	0	1	0	0	1	1	0	4	0.689726	0.597717	180.987	1990.56	0.0646195	22.8127	22.9385	431.488	0.253919	4.85282e-05	6.07498	0.945256	1053.86	620.881	3593.27	512.018		0.616054	24.4182	1084.32	4.36077	1075.18	1075.87	65.7249	0.129301	4.02763e-05	0.706723	0.10056	105.386	1998.68	359.327	1648.25		0.0616054	2.44182	108.432	0.436077	107.518
			1	0	1	0	0	1	0	1	4	0.717771	0.622021	180.739	1990.56	0.160459	22.8127	23.1249	452.408	0.249501	4.69659e-05	6.07982	0.944965	1053.86	560.922	3593.27	462.537		0.655984	24.3349	1084.32	4.26392	1075.18	1075.86	92.1724	0.130349	4.01618e-05	0.692855	0.09992	105.386	1924.38	359.327	1586.85		0.0655984	2.43349	108.432	0.426392	107.518
			1	0	1	0	0	0	1	1	4	0.697316	0.604294	181.197	1990.56	0.16144	22.8128	23.1268	431.197	0.257291	4.84984e-05	6.07121	0.945382	1053.86	561.875	3593.27	463.218		0.608337	24.3555	1084.32	4.31136	1075.18	1075.86	65.0594	0.128303	4.00715e-05	0.705938	0.100657	105.386	1927.4	359.327	1588.98		0.0608337	2.43555	108.432	0.431136	107.518
			1	0	0	1	1	1	0	0	4	0.687734	0.595991	115.151	1993.78	-0.493567	22.8584	21.8981	434.757	0.33648	7.72382e-05	6.42298	0.99171	1053.86	5588.6	3593.27	4610.5		0.67708	45.9672	1085.53	42.6171	1076.18	1087.29	61.9748	0.036551	3.07842e-05	1.74008	0.101994	105.386	19126.2	359.327	15778.8		0.067708	4.59672	108.553	4.26171	107.618
			1	0	0	1	1	0	1	0	4	0.688803	0.596917	115.191	1993.78	-0.493646	22.8584	21.898	433.814	0.336425	7.69696e-05	6.4273	0.991393	1053.86	5588.35	3593.27	4610.29		0.673613	45.9259	1085.53	42.617	1076.18	1087.29	60.9028	0.0365297	3.10051e-05	1.73757	0.102116	105.386	19125.4	359.327	15778.1		0.0673613	4.59259	108.553	4.2617	107.618
			1	0	0	1	1	0	0	1	4	0.676798	0.586513	115.053	1993.78	-0.494334	22.8584	21.8966	434.243	0.336302	7.72469e-05	6.41989	0.991709	1053.86	5591.52	3593.27	4612.77		0.682617	46.0066	1085.53	42.6463	1076.18	1087.3	62.3157	0.0366092	3.07879e-05	1.73842	0.10206	105.386	19136.1	359.327	15786.5		0.0682617	4.60066	108.553	4.26463	107.618
			1	0	0	1	0	1	1	0	4	0.688174	0.596372	115.231	1993.78	-0.493562	22.8583	21.8981	433.059	0.336128	7.67226e-05	6.4341	0.991151	1053.86	5588.17	3593.27	4610.14		0.674673	45.8757	1085.53	42.6268	1076.18	1087.29	60.2122	0.0368103	3.12486e-05	1.7391	0.102146	105.386	19124.8	359.327	15777.6		0.0674673	4.58757	108.553	4.26268	107.618
			1	0	0	1	0	1	0	1	4	0.678666	0.588131	115.108	1993.78	-0.494457	22.8584	21.8964	433.14	0.335907	7.68098e-05	6.43164	0.991308	1053.86	5591.13	3593.27	4612.44		0.681713	45.9349	1085.53	42.6527	1076.18	1087.3	61.1635	0.0369904	3.11582e-05	1.74169	0.102099	105.386	19134.8	359.327	15785.4		0.0681713	4.59349	108.553	4.26527	107.618
			1	0	0	1	0	0	1	1	4	0.678626	0.588097	115.108	1993.78	-0.4944	22.8584	21.8965	432.575	0.33563	7.69108e-05	6.42958	0.991341	1053.86	5591.26	3593.27	4612.55		0.684334	45.9411	1085.53	42.6604	1076.18	1087.3	60.6378	0.0371507	3.10919e-05	1.73937	0.102117	105.386	19135.2	359.327	15785.7		0.0684334	4.59411	108.553	4.26604	107.618
			1	0	0	0	1	1	1	0	4	0.655636	0.568174	181.843	1990.55	0.0643566	22.8127	22.9379	423.66	0.268843	5.00057e-05	6.06249	0.945151	1053.86	618.595	3593.27	510.159		0.540727	24.6234	1084.32	4.3916	1075.18	1075.77	57.2436	0.124601	4.03562e-05	0.727132	0.10182	105.386	1991.96	359.327	1642.79		0.0540727	2.46234	108.432	0.43916	107.518
			1	0	0	0	1	1	0	1	4	0.705476	0.611366	181.444	1990.56	0.162174	22.8127	23.1282	450.204	0.265562	4.91575e-05	6.04922	0.946276	1053.86	559.431	3593.27	461.307		0.616089	24.4101	1084.32	4.28656	1075.18	1075.83	87.0814	0.126629	4.03016e-05	0.695109	0.10058	105.386	1919.84	359.327	1583.1		0.0616089	2.44101	108.432	0.428656	107.518
			1	0	0	0	1	0	1	1	4	0.641185	0.555651	181.446	1990.56	0.161325	22.8127	23.1266	428.614	0.266223	5.13668e-05	6.04339	0.946869	1053.86	559.878	3593.27	461.575		0.561307	24.3818	1084.32	4.31489	1075.18	1075.81	63.2048	0.125748	4.10268e-05	0.70722	0.100981	105.386	1921.22	359.327	1583.91		0.0561307	2.43818	108.432	0.431489	107.518
			1	0	0	0	0	1	1	1	4	0.652711	0.56564	181.789	1990.56	0.161281	22.8127	23.1265	425.834	0.269032	5.03728e-05	6.05498	0.945745	1053.86	559.584	3593.27	461.346		0.542745	24.5043	1084.32	4.33264	1075.18	1075.77	59.5896	0.124728	4.04585e-05	0.720018	0.101569	105.386	1920.32	359.327	1583.21		0.0542745	2.45043	108.432	0.433264	107.518
			0	1	1	1	1	0	0	0	4	0.900018	0.779956	116.268	2041.89	-0.498268	23.4098	22.4404	424.513	0.303129	6.70981e-05	6.64846	0.982229	1053.86	5582.54	3593.27	4605.5		0.753277	44.5782	1111.76	42.438	1102.26	1113.12	48.9928	0.0575881	3.6064e-05	1.69045	0.107108	105.386	19105.6	359.327	15761.8		0.0753277	4.45782	111.176	4.2438	110.226
			0	1	1	1	0	1	0	0	4	0.890195	0.771443	116.291	2041.89	-0.498255	23.4098	22.4405	423.864	0.304466	6.78354e-05	6.65258	0.982355	1053.86	5582.86	3593.27	4605.75		0.752817	44.5777	1111.76	42.4319	1102.26	1113.13	48.7789	0.0565242	3.57885e-05	1.69233	0.107098	105.386	19106.7	359.327	15762.7		0.0752817	4.45777	111.176	4.24319	110.226
			0	1	1	1	0	0	1	0	4	0.897941	0.778155	116.257	2041.89	-0.498179	23.4098	22.4406	424.204	0.303102	6.71834e-05	6.64684	0.98228	1053.86	5582.71	3593.27	4605.63		0.752214	44.5944	1111.76	42.4393	1102.26	1113.13	48.8391	0.0576365	3.60415e-05	1.69104	0.107065	105.386	19106.1	359.327	15762.2		0.0752214	4.45944	111.176	4.24393	110.226
			0	1	1	1	0	0	0	1	4	0.87933	0.762027	116.2	2041.89	-0.499406	23.4099	22.4382	423.089	0.304521	6.78019e-05	6.65378	0.982309	1053.86	5585.73	3593.27	4607.99		0.757384	44.5973	1111.76	42.4603	1102.26	1113.13	48.8463	0.0564911	3.5821e-05	1.69276	0.107146	105.386	19116.4	359.327	15770.2		0.0757384	4.45973	111.176	4.24603	110.226
			0	1	1	0	1	1	0	0	4	0.226804	0.196548	176.671	2038.66	0.0352476	23.3636	23.4321	397.127	0.122383	2.39887e-05	7.19427	0.887099	1053.86	542.59	3593.27	447.547		0.191435	24.8563	1110.51	4.51049	1101.17	1101.94	39.777	0.116984	3.81567e-05	1.40027	0.113467	105.386	1865.56	359.327	1538.78		0.0191435	2.48563	111.051	0.451049	110.117
			0	1	1	0	1	0	1	0	4	0.226207	0.196031	176.609	2038.66	0.0344905	23.3636	23.4307	397.099	0.122469	2.40189e-05	7.19189	0.887108	1053.86	542.286	3593.27	447.296		0.191243	24.8244	1110.51	4.49842	1101.17	1101.94	39.7714	0.11707	3.81892e-05	1.39417	0.113295	105.386	1864.43	359.327	1537.85		0.0191243	2.48244	111.051	0.449842	110.117
			0	1	1	0	1	0	0	1	4	0.225677	0.195572	176.539	2038.66	0.0336749	23.3636	23.4291	397.081	0.122447	2.40148e-05	7.19198	0.887106	1053.86	543.058	3593.27	447.804		0.190625	24.8231	1110.51	4.50234	1101.17	1101.94	39.7691	0.117052	3.81881e-05	1.39428	0.113297	105.386	1867.13	359.327	1539.62		0.0190625	2.48231	111.051	0.450234	110.117
			0	1	1	0	0	1	1	0	4	0.22755	0.197195	176.662	2038.66	0.0352332	23.3636	23.4321	397.128	0.122261	2.39483e-05	7.1955	0.887039	1053.86	542.549	3593.27	447.512		0.190911	24.856	1110.51	4.51022	1101.17	1101.94	39.7762	0.11686	3.81128e-05	1.40056	0.11347	105.386	1865.42	359.327	1538.66		0.0190911	2.4856	111.051	0.451022	110.117
			0	1	1	0	0	1	0	1	4	0.227506	0.197157	176.589	2038.66	0.0344355	23.3636	23.4306	397.127	0.122205	2.39267e-05	7.19612	0.88701	1053.86	543.304	3593.27	448.007		0.191667	24.855	1110.51	4.51418	1101.17	1101.94	39.7769	0.116814	3.80943e-05	1.40078	0.113472	105.386	1868.06	359.327	1540.39		0.0191667	2.4855	111.051	0.451418	110.117
			0	1	1	0	0	0	1	1	4	0.22681	0.196554	176.595	2038.66	0.0344404	23.3636	23.4306	397.102	0.122276	2.39548e-05	7.19532	0.887049	1053.86	543.332	3593.27	448.03		0.191123	24.855	1110.51	4.51431	1101.17	1101.94	39.7718	0.116885	3.81257e-05	1.4006	0.113471	105.386	1868.16	359.327	1540.47		0.0191123	2.4855	111.051	0.451431	110.117
			0	1	0	1	1	1	0	0	4	0.847713	0.734628	115.987	2041.89	-0.496328	23.4098	22.4442	422.701	0.30894	6.98303e-05	6.58186	0.985009	1053.86	5585.62	3593.27	4608.03		0.724756	44.9901	1111.76	42.5768	1102.26	1113.2	48.4785	0.0546432	3.50172e-05	1.70204	0.105296	105.386	19116	359.327	15770.4		0.0724756	4.49901	111.176	4.25768	110.226
			0	1	0	1	1	0	1	0	4	0.848463	0.735277	116	2041.89	-0.496388	23.4098	22.4441	422.625	0.308954	6.97773e-05	6.58347	0.984934	1053.86	5585.45	3593.27	4607.9		0.724256	44.9752	1111.76	42.5798	1102.26	1113.2	48.4272	0.0545377	3.50312e-05	1.70176	0.105403	105.386	19115.5	359.327	15770		0.0724256	4.49752	111.176	4.25798	110.226
			0	1	0	1	1	0	0	1	4	0.836478	0.724892	115.888	2041.9	-0.497235	23.4099	22.4425	421.884	0.308841	6.98307e-05	6.58195	0.985015	1053.86	5588.56	3593.27	4610.32		0.729852	45.0273	1111.76	42.6097	1102.26	1113.21	48.5195	0.0547062	3.50362e-05	1.70469	0.105307	105.386	19126	359.327	15778.1		0.0729852	4.50273	111.176	4.26097	110.226
			0	1	0	1	0	1	1	0	4	0.84634	0.733438	116.009	2041.89	-0.496323	23.4098	22.4442	422.688	0.309151	6.97418e-05	6.58449	0.984889	1053.86	5585.31	3593.27	4607.78		0.725432	44.9578	1111.76	42.576	1102.26	1113.2	48.5144	0.0545513	3.50893e-05	1.7006	0.105418	105.386	19115	359.327	15769.6		0.0725432	4.49578	111.176	4.2576	110.226
			0	1	0	1	0	1	0	1	4	0.83725	0.725561	115.905	2041.9	-0.497323	23.4099	22.4423	422.06	0.308968	6.97318e-05	6.58412	0.984912	1053.86	5588.26	3593.27	4610.08		0.730853	44.9959	1111.76	42.605	1102.26	1113.21	48.662	0.0545836	3.50976e-05	1.70235	0.105386	105.386	19125	359.327	15777.3		0.0730853	4.49959	111.176	4.2605	110.226
			0	1	0	1	0	0	1	1	4	0.83617	0.724625	115.896	2041.9	-0.497285	23.4099	22.4424	421.78	0.308816	6.97632e-05	6.58342	0.984973	1053.86	5588.33	3593.27	4610.13		0.731911	45.0103	1111.76	42.6052	1102.26	1113.21	48.5673	0.0546703	3.50894e-05	1.70359	0.10531	105.386	19125.2	359.327	15777.5		0.0731911	4.50103	111.176	4.26052	110.226
			0	1	0	0	1	1	1	0	4	0.219574	0.190283	176.779	2038.66	0.0352716	23.3636	23.4322	396.968	0.123601	2.44161e-05	7.17998	0.8878	1053.86	543.11	3593.27	447.976		0.185073	24.8606	1110.51	4.51536	1101.17	1101.94	39.7423	0.118112	3.85734e-05	1.39695	0.113443	105.386	1867.29	359.327	1540.21		0.0185073	2.48606	111.051	0.451536	110.117
			0	1	0	0	1	1	0	1	4	0.220537	0.191117	176.689	2038.66	0.0344059	23.3636	23.4305	396.973	0.123366	2.43351e-05	7.18233	0.88769	1053.86	543.79	3593.27	448.409		0.18487	24.8584	1110.51	4.5186	1101.17	1101.94	39.7448	0.117888	3.84919e-05	1.39762	0.113449	105.386	1869.69	359.327	1541.73		0.018487	2.48584	111.051	0.45186	110.117
			0	1	0	0	1	0	1	1	4	0.218121	0.189024	176.718	2038.66	0.0344801	23.3636	23.4307	396.915	0.123679	2.44528e-05	7.17868	0.887868	1053.86	543.93	3593.27	448.523		0.183074	24.8594	1110.51	4.51964	1101.17	1101.94	39.7362	0.118178	3.86113e-05	1.39673	0.113443	105.386	1870.15	359.327	1542.11		0.0183074	2.48594	111.051	0.451964	110.117
			0	1	0	0	0	1	1	1	4	0.219025	0.189807	176.712	2038.66	0.0344649	23.3636	23.4306	396.957	0.123617	2.44236e-05	7.1796	0.887821	1053.86	543.899	3593.27	448.498		0.184633	24.8595	1110.51	4.51947	1101.17	1101.94	39.7413	0.118129	3.85817e-05	1.39694	0.113444	105.386	1870.05	359.327	1542.03		0.0184633	2.48595	111.051	0.451947	110.117
			0	0	1	1	1	1	0	0	4	0.860938	0.746089	115.473	2095.84	-0.496048	23.9833	23.0182	430.678	0.292728	6.84892e-05	6.55395	0.984824	1053.86	5582.06	3593.27	4605.1		0.727709	45.3563	1131.1	42.4675	1091.86	1103.04	54.0173	0.0709959	3.55426e-05	1.6876	0.104672	105.386	19103.8	359.327	15760.3		0.0727709	4.53563	113.11	4.24675	109.186
			0	0	1	1	1	0	1	0	4	0.857849	0.743412	115.434	2095.84	-0.49598	23.9833	23.0183	429.771	0.292106	6.85397e-05	6.55439	0.984992	1053.86	5582.18	3593.27	4605.2		0.72344	45.4017	1131.1	42.4486	1091.86	1103.04	53.3744	0.0715062	3.54829e-05	1.68875	0.104619	105.386	19104.3	359.327	15760.7		0.072344	4.54017	113.11	4.24486	109.186
			0	0	1	1	1	0	0	1	4	0.848371	0.735198	115.342	2095.84	-0.497321	23.9833	23.0158	429.042	0.292622	6.85939e-05	6.55283	0.985227	1053.86	5585.22	3593.27	4607.56		0.731152	45.4376	1131.1	42.4755	1091.86	1103.05	53.6646	0.0707808	3.54673e-05	1.69035	0.104543	105.386	19114.5	359.327	15768.6		0.0731152	4.54376	113.11	4.24755	109.186
			0	0	1	1	0	1	1	0	4	0.862372	0.747332	115.479	2095.84	-0.496155	23.9833	23.018	430.248	0.293281	6.85988e-05	6.55189	0.985077	1053.86	5582.16	3593.27	4605.19		0.728684	45.3608	1131.1	42.4666	1091.86	1103.04	53.7008	0.0701656	3.54755e-05	1.68756	0.104592	105.386	19104.2	359.327	15760.6		0.0728684	4.53608	113.11	4.24666	109.186
			0	0	1	1	0	1	0	1	4	0.849581	0.736247	115.379	2095.84	-0.497362	23.9833	23.0157	429.805	0.292799	6.84757e-05	6.55434	0.984819	1053.86	5585.03	3593.27	4607.41		0.731126	45.3853	1131.1	42.4981	1091.86	1103.05	54.1344	0.0709553	3.55614e-05	1.68937	0.104689	105.386	19113.9	359.327	15768.1		0.0731126	4.53853	113.11	4.24981	109.186
			0	0	1	1	0	0	1	1	4	0.847197	0.73418	115.367	2095.84	-0.497514	23.9833	23.0154	429.421	0.292615	6.85339e-05	6.55276	0.984881	1053.86	5585.13	3593.27	4607.5		0.731458	45.4011	1131.1	42.4966	1091.86	1103.05	53.8604	0.0711484	3.554e-05	1.68955	0.104653	105.386	19114.2	359.327	15768.4		0.0731458	4.54011	113.11	4.24966	109.186
			0	0	1	0	1	1	1	0	4	0.213957	0.185415	176.759	2092.6	0.0353057	23.9371	24.0057	396.983	0.123398	2.44404e-05	7.18174	0.887724	1053.86	543.027	3593.27	447.907		0.179764	24.859	1129.84	4.51467	1090.77	1091.5	39.7461	0.117932	3.86653e-05	1.3976	0.113458	105.386	1867.02	359.327	1539.98		0.0179764	2.4859	112.984	0.451467	109.077
			0	0	1	0	1	1	0	1	4	0.212766	0.184383	176.706	2092.6	0.034551	23.9371	24.0043	396.952	0.123557	2.44949e-05	7.17995	0.88781	1053.86	543.879	3593.27	448.482		0.178961	24.8588	1129.84	4.51931	1090.77	1091.5	39.7415	0.118081	3.87189e-05	1.39725	0.113457	105.386	1869.98	359.327	1541.98		0.0178961	2.48588	112.984	0.451931	109.077
			0	0	1	0	1	0	1	1	4	0.213601	0.185106	176.698	2092.6	0.0345204	23.9371	24.0042	396.96	0.123466	2.44628e-05	7.18065	0.88778	1053.86	543.842	3593.27	448.451		0.17937	24.8581	1129.84	4.51896	1090.77	1091.5	39.7437	0.117985	3.86835e-05	1.3974	0.113456	105.386	1869.86	359.327	1541.87		0.017937	2.48581	112.984	0.451896	109.077
			0	0	1	0	0	1	1	1	4	0.212909	0.184507	176.714	2092.6	0.0345599	23.9371	24.0043	396.961	0.123633	2.45185e-05	7.17891	0.887861	1053.86	543.916	3593.27	448.512		0.179078	24.8591	1129.84	4.51963	1090.77	1091.5	39.743	0.118142	3.87367e-05	1.39697	0.113453	105.386	1870.1	359.327	1542.08		0.0179078	2.48591	112.984	0.451963	109.077
			0	0	0	1	1	1	1	0	4	0.315172	0.273128	85.3916	2142.3	-0.453746	24.507	23.6243	404.045	0.246163	2.64443e-06	11.4362	0.745762	1053.86	7.6434	3593.27	4.88219		0.309151	24.8208	1156.73	7.89227	1116.99	1115.57	41.0864	0.130729	1.27129e-05	3.00181	0.119796	105.386	76.434	359.327	48.8219		0.0309151	2.48208	115.673	0.789227	111.699
			0	0	0	1	1	1	0	1	4	0.317216	0.2749	82.5406	2142.31	-0.591948	24.5073	23.3556	404.071	0.244794	2.64152e-06	11.4787	0.744429	1053.86	40.6718	3593.27	25.6897		0.310814	23.8244	1156.76	7.79081	1117.02	1115.63	41.0998	0.131062	1.2704e-05	3.01008	0.119748	105.386	406.718	359.327	256.897		0.0310814	2.38244	115.676	0.779081	111.702
			0	0	0	1	1	0	1	1	4	0.317796	0.275402	82.2343	2142.31	-0.592925	24.5073	23.3537	404.07	0.244224	2.6405e-06	11.4826	0.744366	1053.86	40.569	3593.27	25.6249		0.311581	23.4753	1156.76	7.72704	1117.02	1115.63	41.1052	0.131204	1.27003e-05	3.01483	0.119793	105.386	405.69	359.327	256.249		0.0311581	2.34753	115.676	0.772704	111.702
			0	0	0	1	0	1	1	1	4	0.318216	0.275766	82.0553	2142.31	-0.598345	24.5073	23.3432	404.078	0.24392	2.63921e-06	11.4822	0.744355	1053.86	44.1791	3593.27	27.8977		0.31209	23.3491	1156.74	7.68038	1116.96	1115.51	41.1089	0.131277	1.26942e-05	3.01346	0.119755	105.386	441.791	359.327	278.977		0.031209	2.33491	115.674	0.768038	111.696
			0	0	0	0	1	1	1	1	4	0.211294	0.183107	176.839	4916.46	0.0342318	56.3723	56.4389	396.791	0.124986	2.49022e-05	7.16263	0.888656	1053.86	544.513	3593.27	449.005		0.177562	24.867	2684.68	4.52533	2680.11	2680.88	39.7165	0.119317	3.90186e-05	1.3927	0.1134	105.386	1872.11	359.327	1543.73		0.0177562	2.4867	268.468	0.452533	268.011
	1	2	1	1	1	0	0	0	0	0	3	0.713311	0.618156	181.072	3025.83	0.0702111	39.5867	39.7233	445.308	0.242605	4.68503e-05	6.09751	0.945957	1053.86	623.407	3593.27	514.209		0.637758	24.4564	927.991	4.36295	68.5466	71.1781	83.4717	0.131587	3.99161e-05	0.691748	0.0993973	105.386	2007.02	359.327	1655.47		0.0637758	2.44564	92.7991	0.436295	6.85466
	1	2	1	1	0	1	0	0	0	0	3	0.816597	0.707663	116.506	3029.54	-0.314572	39.6508	39.0388	428.305	0.322365	7.16839e-05	6.58542	0.985527	1053.86	5521.54	3593.27	4555.17		0.722777	44.2255	929.465	42.1015	68.5828	107.307	52.5426	0.0453712	3.42277e-05	1.69428	0.105425	105.386	18886	359.327	15580.6		0.0722777	4.42255	92.9465	4.21015	6.85828
	1	2	1	1	0	0	1	0	0	0	3	0.715602	0.620141	181.754	3025.83	0.070287	39.5867	39.7235	437.083	0.252118	4.77105e-05	6.09459	0.945708	1053.86	622.496	3593.27	513.456		0.63924	24.5116	927.99	4.35295	68.5466	71.1807	71.8875	0.129092	4.0064e-05	0.697734	0.100051	105.386	2004.37	359.327	1653.27		0.063924	2.45116	92.799	0.435295	6.85466
	1	2	1	1	0	0	0	1	0	0	3	0.70407	0.610147	181.622	3025.83	0.070068	39.5867	39.7231	439.696	0.251125	4.81296e-05	6.08845	0.946225	1053.86	622.54	3593.27	513.493		0.64498	24.4965	927.99	4.35204	68.5466	71.1794	75.4476	0.129743	4.02784e-05	0.693362	0.0998592	105.386	2004.5	359.327	1653.39		0.064498	2.44965	92.799	0.435204	6.85466
	1	2	1	1	0	0	0	0	1	0	3	0.673922	0.584021	181.945	3025.83	0.0708684	39.5867	39.7246	421.236	0.255529	4.90602e-05	6.08919	0.946041	1053.86	622.723	3593.27	513.578		0.582412	24.5146	927.991	4.38338	68.5466	71.1886	53.9904	0.127958	4.03003e-05	0.707881	0.10053	105.386	2005.06	359.327	1653.64		0.0582412	2.45146	92.7991	0.438338	6.85466
	1	2	1	1	0	0	0	0	0	1	3	0.717491	0.621778	181.821	3025.83	0.0695064	39.5867	39.722	437.606	0.255229	4.78339e-05	6.0874	0.945999	1053.86	623.192	3593.27	513.904		0.633184	24.5161	927.99	4.36504	68.5466	71.1841	72.1185	0.128632	3.99241e-05	0.69476	0.10005	105.386	2006.71	359.327	1654.78		0.0633184	2.45161	92.799	0.436504	6.85466
	1	2	1	0	1	1	0	0	0	0	3	0.813566	0.705036	116.49	3029.54	-0.314408	39.6508	39.0391	428.054	0.322562	7.19587e-05	6.57795	0.986255	1053.86	5521.52	3593.27	4555.15		0.724878	44.2602	929.465	42.1036	68.5828	107.312	52.3229	0.0453869	3.40564e-05	1.69206	0.104874	105.386	18885.8	359.327	15580.5		0.0724878	4.42602	92.9465	4.21036	6.85828
	1	2	1	0	1	0	1	0	0	0	3	0.656609	0.569017	180.893	3025.83	0.0684858	39.5867	39.72	449.742	0.24158	4.86294e-05	6.06576	0.94899	1053.86	624.114	3593.27	514.79		0.605201	24.5213	927.991	4.41187	68.5466	71.1886	92.068	0.133051	4.05547e-05	0.67199	0.0984598	105.386	2009.34	359.327	1657.38		0.0605201	2.45213	92.7991	0.441187	6.85466
	1	2	1	0	1	0	0	1	0	0	3	0.651257	0.564379	180.864	3025.83	0.0684603	39.5867	39.7199	451.186	0.241068	4.86425e-05	6.06691	0.948966	1053.86	624.106	3593.27	514.785		0.599079	24.5254	927.991	4.41456	68.5466	71.189	94.1396	0.13325	4.06161e-05	0.672888	0.0984714	105.386	2009.32	359.327	1657.36		0.0599079	2.45254	92.7991	0.441456	6.85466
	1	2	1	0	1	0	0	0	1	0	3	0.659717	0.571711	181.028	3025.83	0.0705883	39.5867	39.7241	432.084	0.244975	4.99085e-05	6.07014	0.94806	1053.86	624.116	3593.27	514.691		0.613881	24.3991	927.991	4.38353	68.5466	71.1811	67.7518	0.131441	4.08791e-05	0.686159	0.0992485	105.386	2009.18	359.327	1656.93		0.0613881	2.43991	92.7991	0.438353	6.85466
	1	2	1	0	1	0	0	0	0	1	3	0.646424	0.560191	180.758	3025.83	0.0678534	39.5867	39.7188	449.377	0.239792	4.8463e-05	6.07292	0.948629	1053.86	624.888	3593.27	515.303		0.594363	24.5233	927.991	4.42101	68.5467	71.1898	92.155	0.133669	4.06171e-05	0.676788	0.0985637	105.386	2011.88	359.327	1659.05		0.0594363	2.45233	92.7991	0.442101	6.85467
	1	2	1	0	0	1	1	0	0	0	3	0.699875	0.606512	115.507	3029.54	-0.314452	39.6509	39.0391	435.193	0.335809	7.75422e-05	6.43317	0.992185	1053.86	5528.89	3593.27	4561.24		0.683153	45.3863	929.468	42.1288	68.5828	107.372	61.4355	0.0372111	3.01222e-05	1.73529	0.10206	105.386	18910.8	359.327	15601.1		0.0683153	4.53863	92.9468	4.21288	6.85828
	1	2	1	0	0	1	0	1	0	0	3	0.70301	0.609228	115.569	3029.54	-0.314886	39.6509	39.0383	433.957	0.335389	7.72313e-05	6.44169	0.991814	1053.86	5528.86	3593.27	4561.21		0.684839	45.3242	929.468	42.1447	68.5828	107.396	59.7554	0.037466	3.04143e-05	1.73498	0.102102	105.386	18910.7	359.327	15600.9		0.0684839	4.53242	92.9468	4.21447	6.85828
	1	2	1	0	0	1	0	0	1	0	3	0.712068	0.617078	115.432	3029.54	-0.314028	39.6509	39.0399	436.87	0.335432	7.71844e-05	6.41871	0.992309	1053.86	5528.39	3593.27	4560.82		0.693423	45.4359	929.468	42.1291	68.5828	107.373	62.7429	0.0374457	3.02009e-05	1.732	0.102032	105.386	18908.9	359.327	15599.5		0.0693423	4.54359	92.9468	4.21291	6.85828
	1	2	1	0	0	1	0	0	0	1	3	0.688367	0.596539	115.446	3029.55	-0.315842	39.6509	39.0365	433.257	0.33551	7.73402e-05	6.43802	0.991941	1053.86	5531.87	3593.27	4563.55		0.685906	45.3847	929.47	42.1672	68.5828	107.429	60.2658	0.0372347	3.03322e-05	1.73675	0.102103	105.386	18920.8	359.327	15608.9		0.0685906	4.53847	92.947	4.21672	6.85828
	1	2	1	0	0	0	1	1	0	0	3	0.63499	0.550282	181.093	3025.83	0.0683756	39.5867	39.7198	449.765	0.248094	5.05686e-05	6.04592	0.950225	1053.86	623.704	3593.27	514.453		0.619954	24.5037	927.991	4.38009	68.5466	71.1822	92.2675	0.131985	4.12629e-05	0.66549	0.098396	105.386	2008.17	359.327	1656.41		0.0619954	2.45037	92.7991	0.438009	6.85466
	1	2	1	0	0	0	1	0	1	0	3	0.61916	0.536564	181.342	3025.83	0.0705672	39.5867	39.724	428.758	0.2521	5.18675e-05	6.05448	0.948941	1053.86	623.208	3593.27	513.948		0.596211	24.397	927.991	4.37291	68.5466	71.1805	64.0282	0.130078	4.1621e-05	0.685078	0.099476	105.386	2006.51	359.327	1654.75		0.0596211	2.4397	92.7991	0.437291	6.85466
	1	2	1	0	0	0	1	0	0	1	3	0.640131	0.554737	181.037	3025.83	0.06771	39.5867	39.7185	447.384	0.247374	5.02843e-05	6.04989	0.949926	1053.86	624.474	3593.27	514.961		0.621661	24.5066	927.991	4.38381	68.5466	71.1827	88.8383	0.131939	4.11606e-05	0.667127	0.098468	105.386	2010.7	359.327	1658.07		0.0621661	2.45066	92.7991	0.438381	6.85466
	1	2	1	0	0	0	0	1	1	0	3	0.61911	0.53652	181.307	3025.83	0.0705781	39.5867	39.724	428.975	0.251317	5.18385e-05	6.05614	0.948882	1053.86	623.229	3593.27	513.966		0.59978	24.3956	927.991	4.37151	68.5466	71.1799	64.3975	0.130175	4.16641e-05	0.68567	0.0994678	105.386	2006.57	359.327	1654.8		0.059978	2.43956	92.7991	0.437151	6.85466
	1	2	1	0	0	0	0	1	0	1	3	0.64765	0.561253	181.083	3025.83	0.0675981	39.5867	39.7183	451.034	0.248922	5.0172e-05	6.04633	0.950076	1053.86	624.443	3593.27	514.935		0.625741	24.503	927.991	4.3787	68.5466	71.182	93.0096	0.131733	4.10188e-05	0.664489	0.0983998	105.386	2010.62	359.327	1658.01		0.0625741	2.4503	92.7991	0.43787	6.85466
	1	2	1	0	0	0	0	0	1	1	3	0.633521	0.549009	181.529	3025.83	0.0699709	39.5867	39.7229	428.428	0.257182	5.17562e-05	6.04896	0.949002	1053.86	623.837	3593.27	514.34		0.587484	24.4109	927.991	4.38676	68.5467	71.1852	62.9568	0.128771	4.12383e-05	0.684016	0.0996077	105.386	2008.65	359.327	1656.09		0.0587484	2.44109	92.7991	0.438676	6.85467
	1	2	0	1	1	1	0	0	0	0	3	0.903666	0.783117	116.68	3102.68	-0.314799	40.6078	39.9954	424.517	0.30298	6.73913e-05	6.66313	0.982521	1053.86	5523.1	3593.27	4556.46		0.753209	43.9796	951.905	41.9515	70.2413	108.142	48.9259	0.0573906	3.57836e-05	1.68728	0.106988	105.386	18891.3	359.327	15584.9		0.0753209	4.39796	95.1905	4.19515	7.02413
	1	2	0	1	1	0	1	0	0	0	3	0.224447	0.194506	177.376	3098.95	0.0395365	40.544	40.6209	397.107	0.122609	2.40749e-05	7.19801	0.88798	1053.86	545.099	3593.27	449.615		0.189866	25.0043	950.42	4.53399	70.2057	72.8534	39.7734	0.117243	3.82651e-05	1.38846	0.113144	105.386	1874.23	359.327	1545.93		0.0189866	2.50043	95.042	0.453399	7.02057
	1	2	0	1	1	0	0	1	0	0	3	0.225192	0.195151	177.363	3098.95	0.0395145	40.544	40.6208	397.123	0.122463	2.40254e-05	7.1995	0.887908	1053.86	545.036	3593.27	449.564		0.189815	25.0037	950.42	4.53349	70.2057	72.8532	39.7756	0.117102	3.8214e-05	1.3888	0.113145	105.386	1874.02	359.327	1545.76		0.0189815	2.50037	95.042	0.453349	7.02057
	1	2	0	1	1	0	0	0	1	0	3	0.225406	0.195337	177.357	3098.95	0.0395088	40.544	40.6208	397.12	0.122393	2.40025e-05	7.20027	0.887871	1053.86	545.01	3593.27	449.542		0.189917	25.0035	950.42	4.53333	70.2057	72.8531	39.7762	0.117035	3.81916e-05	1.389	0.113147	105.386	1873.93	359.327	1545.68		0.0189917	2.50035	95.042	0.453333	7.02057
	1	2	0	1	1	0	0	0	0	1	3	0.224717	0.19474	177.302	3098.95	0.0387231	40.544	40.6193	397.11	0.122545	2.40508e-05	7.19857	0.887954	1053.86	545.862	3593.27	450.116		0.189697	25.0031	950.42	4.53788	70.2057	72.854	39.7741	0.117183	3.8239e-05	1.38866	0.113146	105.386	1876.9	359.327	1547.68		0.0189697	2.50031	95.042	0.453788	7.02057
	1	2	0	1	0	1	1	0	0	0	3	0.850578	0.737111	116.42	3102.68	-0.313171	40.6079	39.9986	422.856	0.308686	7.00533e-05	6.59775	0.985164	1053.86	5525.77	3593.27	4558.66		0.723623	44.3629	951.906	42.0929	70.2413	108.355	48.4953	0.0546049	3.47897e-05	1.69637	0.10534	105.386	18900.3	359.327	15592.4		0.0723623	4.43629	95.1906	4.20929	7.02413
	1	2	0	1	0	1	0	1	0	0	3	0.850471	0.737018	116.431	3102.68	-0.313464	40.6079	39.998	422.908	0.308894	7.0016e-05	6.599	0.985154	1053.86	5525.74	3593.27	4558.63		0.72638	44.3507	951.906	42.0922	70.2413	108.355	48.5839	0.0543974	3.48103e-05	1.69688	0.105327	105.386	18900.2	359.327	15592.3		0.072638	4.43507	95.1906	4.20922	7.02413
	1	2	0	1	0	1	0	0	1	0	3	0.846348	0.733445	116.412	3102.68	-0.313019	40.6079	39.9989	422.477	0.308755	7.01751e-05	6.59728	0.985222	1053.86	5525.96	3593.27	4558.82		0.724958	44.3828	951.906	42.0998	70.2413	108.366	48.3468	0.0546507	3.47805e-05	1.69962	0.105275	105.386	18900.9	359.327	15592.9		0.0724958	4.43828	95.1906	4.20998	7.02413
	1	2	0	1	0	1	0	0	0	1	3	0.840193	0.728111	116.329	3102.68	-0.31452	40.6079	39.996	421.961	0.308746	6.99974e-05	6.59943	0.985134	1053.86	5528.76	3593.27	4560.99		0.727725	44.3875	951.907	42.1251	70.2413	108.403	48.5097	0.054477	3.48081e-05	1.69945	0.105358	105.386	18910.4	359.327	15600.3		0.0727725	4.43875	95.1907	4.21251	7.02413
	1	2	0	1	0	0	1	1	0	0	3	0.218227	0.189115	177.477	3098.95	0.039547	40.544	40.6209	396.97	0.123689	2.44522e-05	7.18462	0.888646	1053.86	545.583	3593.27	450.015		0.183584	25.009	950.42	4.53862	70.2057	72.8557	39.7443	0.118225	3.86223e-05	1.38517	0.113115	105.386	1875.85	359.327	1547.27		0.0183584	2.5009	95.042	0.453862	7.02057
	1	2	0	1	0	0	1	0	1	0	3	0.218728	0.189549	177.47	3098.95	0.0395332	40.544	40.6209	396.97	0.123601	2.44225e-05	7.1856	0.888598	1053.86	545.55	3593.27	449.987		0.183207	25.0085	950.42	4.5384	70.2057	72.8555	39.745	0.118138	3.85909e-05	1.38544	0.113118	105.386	1875.74	359.327	1547.17		0.0183207	2.50085	95.042	0.45384	7.02057
	1	2	0	1	0	0	1	0	0	1	3	0.219223	0.189978	177.394	3098.95	0.0387093	40.544	40.6193	396.962	0.123538	2.43921e-05	7.1864	0.888559	1053.86	546.304	3593.27	450.48		0.183527	25.0073	950.42	4.54222	70.2057	72.856	39.7433	0.118091	3.85589e-05	1.3857	0.113121	105.386	1878.38	359.327	1548.9		0.0183527	2.50073	95.042	0.454222	7.02057
	1	2	0	1	0	0	0	1	1	0	3	0.217279	0.188294	177.492	3098.95	0.0395761	40.544	40.621	396.952	0.123851	2.451e-05	7.18267	0.888743	1053.86	545.652	3593.27	450.072		0.183011	25.0095	950.42	4.53913	70.2057	72.8559	39.7407	0.118374	3.86793e-05	1.38468	0.11311	105.386	1876.08	359.327	1547.46		0.0183011	2.50095	95.042	0.453913	7.02057
	1	2	0	1	0	0	0	1	0	1	3	0.220006	0.190657	177.384	3098.95	0.0386872	40.544	40.6192	396.985	0.123428	2.43535e-05	7.18771	0.888494	1053.86	546.257	3593.27	450.442		0.18371	25.0069	950.42	4.54191	70.2057	72.8558	39.7466	0.117986	3.85197e-05	1.38605	0.113124	105.386	1878.22	359.327	1548.77		0.018371	2.50069	95.042	0.454191	7.02057
	1	2	0	1	0	0	0	0	1	1	3	0.217198	0.188224	177.43	3098.96	0.0387875	40.544	40.6194	396.929	0.123921	2.45264e-05	7.18191	0.88878	1053.86	546.474	3593.27	450.621		0.183411	25.0092	950.421	4.54355	70.2057	72.8567	39.7379	0.11844	3.86907e-05	1.38458	0.11311	105.386	1878.95	359.327	1549.37		0.0183411	2.50092	95.0421	0.454355	7.02057
	1	2	0	0	1	1	1	0	0	0	3	0.860673	0.74586	115.981	3182.01	-0.314205	41.6234	41.0121	430.332	0.295908	6.95387e-05	6.57551	0.985488	1053.86	5522.41	3593.27	4555.89		0.736101	44.6835	973.23	41.9889	71.1908	108.805	53.8066	0.067728	3.49094e-05	1.68412	0.104834	105.386	18888.8	359.327	15582.9		0.0736101	4.46835	97.323	4.19889	7.11908
	1	2	0	0	1	1	0	1	0	0	3	0.859361	0.744722	115.956	3182.01	-0.314076	41.6234	41.0124	430.095	0.295731	6.96447e-05	6.57252	0.98561	1053.86	5522.66	3593.27	4556.09		0.733283	44.7196	973.23	41.9896	71.1908	108.807	53.6084	0.0679513	3.48459e-05	1.68592	0.104708	105.386	18889.6	359.327	15583.6		0.0733283	4.47196	97.323	4.19896	7.11908
	1	2	0	0	1	1	0	0	1	0	3	0.85626	0.742035	115.953	3182.01	-0.31413	41.6234	41.0123	429.784	0.29575	6.9687e-05	6.57195	0.985631	1053.86	5522.65	3593.27	4556.09		0.734027	44.7208	973.23	41.9873	71.1908	108.803	53.4529	0.0680375	3.48602e-05	1.68533	0.104714	105.386	18889.6	359.327	15583.6		0.0734027	4.47208	97.323	4.19873	7.11908
	1	2	0	0	1	1	0	0	0	1	3	0.847131	0.734124	115.862	3182.01	-0.315176	41.6235	41.0103	429.232	0.295713	6.96054e-05	6.57366	0.985537	1053.86	5525.54	3593.27	4558.33		0.73757	44.7403	973.231	42.0178	71.1909	108.847	53.823	0.0679779	3.48937e-05	1.68627	0.104787	105.386	18899.4	359.327	15591.2		0.073757	4.47403	97.3231	4.20178	7.11909
	1	2	0	0	1	0	1	1	0	0	3	0.21357	0.18508	177.46	3178.29	0.0396157	41.5596	41.6367	397.001	0.123508	2.44711e-05	7.1865	0.888558	1053.86	545.51	3593.27	449.955		0.178832	25.0078	971.746	4.53813	71.1558	73.8168	39.7509	0.118067	3.87007e-05	1.38586	0.113131	105.386	1875.6	359.327	1547.06		0.0178832	2.50078	97.1746	0.453813	7.11558
	1	2	0	0	1	0	1	0	1	0	3	0.212772	0.184388	177.471	3178.29	0.0396408	41.5596	41.6367	396.974	0.123622	2.45128e-05	7.18508	0.888629	1053.86	545.562	3593.27	449.997		0.178375	25.0083	971.746	4.53854	71.1558	73.8171	39.746	0.118171	3.87422e-05	1.38548	0.113127	105.386	1875.78	359.327	1547.2		0.0178375	2.50083	97.1746	0.453854	7.11558
	1	2	0	0	1	0	1	0	0	1	3	0.212438	0.184099	177.4	3178.29	0.0388099	41.5596	41.6351	396.954	0.1236	2.45061e-05	7.18521	0.888624	1053.86	546.339	3593.27	450.509		0.178419	25.0071	971.746	4.54249	71.1558	73.8175	39.7435	0.118154	3.87376e-05	1.3856	0.113128	105.386	1878.49	359.327	1548.99		0.0178419	2.50071	97.1746	0.454249	7.11558
	1	2	0	0	1	0	0	1	1	0	3	0.214369	0.185772	177.446	3178.29	0.0395683	41.5596	41.6366	397.002	0.123357	2.44212e-05	7.18811	0.888479	1053.86	545.446	3593.27	449.902		0.178483	25.0069	971.745	4.53752	71.1558	73.8165	39.751	0.117921	3.86502e-05	1.38623	0.113133	105.386	1875.39	359.327	1546.89		0.0178483	2.50069	97.1745	0.453752	7.11558
	1	2	0	0	1	0	0	1	0	1	3	0.214375	0.185777	177.37	3178.29	0.0387477	41.5596	41.635	397.001	0.123292	2.43963e-05	7.18892	0.88844	1053.86	546.2	3593.27	450.395		0.179119	25.0056	971.746	4.54142	71.1558	73.817	39.7509	0.11787	3.86291e-05	1.38652	0.113136	105.386	1878.03	359.327	1548.61		0.0179119	2.50056	97.1746	0.454142	7.11558
	1	2	0	0	1	0	0	0	1	1	3	0.213628	0.18513	177.378	3178.29	0.0387621	41.5596	41.635	396.976	0.12338	2.443e-05	7.18782	0.888495	1053.86	546.24	3593.27	450.427		0.178515	25.0059	971.746	4.54165	71.1558	73.8172	39.7465	0.117953	3.86641e-05	1.38623	0.113133	105.386	1878.16	359.327	1548.72		0.0178515	2.50059	97.1746	0.454165	7.11558
	1	2	0	0	0	1	1	1	0	0	3	0.31836	0.275891	83.2098	3253.73	-0.385355	42.5478	41.7981	403.712	0.237777	2.73985e-06	11.4001	0.749137	1053.86	7.945	3593.27	5.07332		0.319625	21.6084	994.797	7.17369	72.8636	72.8376	40.9955	0.132971	1.29182e-05	3.07506	0.122721	105.386	79.45	359.327	50.7332		0.0319625	2.16084	99.4797	0.717369	7.28636
	1	2	0	0	0	1	1	0	1	0	3	0.318225	0.275774	83.2152	3253.73	-0.38528	42.5478	41.7983	403.713	0.237796	2.74032e-06	11.4001	0.749137	1053.86	8.00658	3593.27	5.11212		0.319586	21.6111	994.797	7.17515	72.8636	72.8381	40.9979	0.132974	1.29206e-05	3.075	0.122722	105.386	80.0658	359.327	51.1212		0.0319586	2.16111	99.4797	0.717515	7.28636
	1	2	0	0	0	1	1	0	0	1	3	0.31756	0.275198	80.8037	3253.75	-0.541771	42.5482	41.4941	403.698	0.238333	2.73959e-06	11.4399	0.747692	1053.86	42.5789	3593.27	26.8927		0.318822	20.8744	994.817	7.27049	72.8635	73.0023	40.9921	0.132869	1.29241e-05	3.07001	0.122513	105.386	425.789	359.327	268.927		0.0318822	2.08744	99.4817	0.727049	7.28635
	1	2	0	0	0	1	0	1	1	0	3	0.317367	0.27503	83.5059	3253.73	-0.384182	42.5478	41.8004	403.705	0.238485	2.74156e-06	11.3967	0.74918	1053.86	8.02098	3593.27	5.12131		0.318575	21.7753	994.797	7.223	72.8636	72.8579	40.9923	0.132843	1.29252e-05	3.07044	0.122682	105.386	80.2098	359.327	51.2131		0.0318575	2.17753	99.4797	0.7223	7.28636
	1	2	0	0	0	1	0	1	0	1	3	0.314975	0.272957	81.6082	3253.75	-0.539928	42.5482	41.4977	403.652	0.24022	2.74336e-06	11.4294	0.747824	1053.86	42.7757	3593.27	27.0171		0.316119	21.4869	994.817	7.42114	72.8635	73.0656	40.9708	0.132493	1.29405e-05	3.05498	0.122358	105.386	427.757	359.327	270.171		0.0316119	2.14869	99.4817	0.742114	7.28635
	1	2	0	0	0	1	0	0	1	1	3	0.316714	0.274464	80.93	3253.75	-0.541438	42.5482	41.4948	403.658	0.238645	2.74112e-06	11.4384	0.74771	1053.86	42.6797	3593.27	26.9563		0.318303	20.963	994.817	7.29623	72.8635	73.0129	40.9827	0.132815	1.29318e-05	3.0677	0.12249	105.386	426.797	359.327	269.563		0.0318303	2.0963	99.4817	0.729623	7.28635
	1	2	0	0	0	0	1	1	1	0	3	0.218173	0.189069	178.446	7474.98	0.0477183	97.8118	97.9046	396.801	0.12572	2.51435e-05	7.10986	0.892602	1053.86	551.071	3593.27	454.542		0.179317	25.0574	2294.27	4.57201	169.884	172.244	39.7164	0.119271	3.89982e-05	1.34349	0.112261	105.386	1894.67	359.327	1562.79		0.0179317	2.50574	229.427	0.457201	16.9884
	1	2	0	0	0	0	1	1	0	1	3	0.218958	0.189749	178.338	7474.98	0.0468348	97.8118	97.9029	396.801	0.125371	2.5025e-05	7.11509	0.89233	1053.86	551.678	3593.27	454.914		0.17894	25.0523	2294.27	4.57496	169.884	172.243	39.7184	0.118996	3.88997e-05	1.34554	0.112296	105.386	1896.81	359.327	1564.11		0.017894	2.50523	229.427	0.457496	16.9884
	1	2	0	0	0	0	1	0	1	1	3	0.216559	0.18767	178.392	7474.98	0.0469344	97.8118	97.9031	396.746	0.125844	2.51963e-05	7.10752	0.892728	1053.86	551.93	3593.27	455.122		0.177714	25.0568	2294.27	4.57653	169.884	172.244	39.7113	0.119359	3.90452e-05	1.34278	0.112251	105.386	1897.66	359.327	1564.8		0.0177714	2.50568	229.427	0.457653	16.9884
	1	2	0	0	0	0	0	1	1	1	3	0.217997	0.188916	178.38	7654.54	0.0469113	100.161	100.253	396.814	0.125741	2.51523e-05	7.10917	0.89264	1053.86	551.877	3593.27	455.078		0.179339	25.0561	2349.39	4.5762	173.967	176.322	39.7188	0.119279	3.90027e-05	1.34334	0.112259	105.386	1897.48	359.327	1564.66		0.0179339	2.50561	234.939	0.45762	17.3967
			1	1	1	0	0	0	0	0	3	0.739807	0.641117	181.547	1990.56	0.0640373	22.8127	22.9373	430.666	0.25861	4.60374e-05	6.09803	0.942908	1053.86	620.571	3593.27	511.871		0.618264	24.5491	1084.32	4.36263	1075.18	1075.84	62.1063	0.127501	3.92011e-05	0.721888	0.101236	105.386	1997.7	359.327	1647.78		0.0618264	2.45491	108.432	0.436263	107.518
			1	1	0	1	0	0	0	0	3	0.814603	0.705934	116.077	1993.78	-0.496635	22.8583	21.8921	428.382	0.322712	7.1424e-05	6.56977	0.985351	1053.86	5581.23	3593.27	4604.41		0.724638	44.8439	1085.53	42.5856	1076.18	1087.19	52.651	0.045044	3.44533e-05	1.69821	0.105416	105.386	19101.1	359.327	15758.1		0.0724638	4.48439	108.553	4.25856	107.618
			1	1	0	0	1	0	0	0	3	0.694046	0.60146	182.388	1990.55	0.0638573	22.8127	22.937	421.735	0.268958	4.66967e-05	6.10498	0.94174	1053.86	618.045	3593.27	509.787		0.54953	24.8635	1084.32	4.39704	1075.18	1075.74	53.6868	0.124304	3.93099e-05	0.756962	0.102868	105.386	1990.29	359.327	1641.66		0.054953	2.48635	108.432	0.439704	107.518
			1	1	0	0	0	1	0	0	3	0.734704	0.636695	182	1990.55	0.0641686	22.8127	22.9376	435.428	0.267307	4.71694e-05	6.08411	0.943465	1053.86	618.267	3593.27	509.969		0.598405	24.6707	1084.32	4.36262	1075.18	1075.77	68.7569	0.124653	3.94143e-05	0.728205	0.101838	105.386	1990.97	359.327	1642.23		0.0598405	2.46707	108.432	0.436262	107.518
			1	1	0	0	0	0	1	0	3	0.668714	0.579507	182.278	1990.55	0.0641947	22.8127	22.9376	418.044	0.268315	4.76086e-05	6.10075	0.942434	1053.86	618.378	3593.27	510.001		0.530963	24.8241	1084.32	4.41464	1075.18	1075.75	51.2004	0.124608	3.95755e-05	0.755994	0.102844	105.386	1991.31	359.327	1642.32		0.0530963	2.48241	108.432	0.441464	107.518
			1	1	0	0	0	0	0	1	3	0.692283	0.599932	182.473	1990.56	0.160779	22.8127	23.1255	421.681	0.270232	4.67712e-05	6.10225	0.941886	1053.86	558.894	3593.27	460.867		0.545337	24.7988	1084.32	4.34522	1075.18	1075.72	53.6714	0.123773	3.92592e-05	0.756713	0.102904	105.386	1918.14	359.327	1581.71		0.0545337	2.47988	108.432	0.434522	107.518
			1	0	1	1	0	0	0	0	3	0.81217	0.703827	116.042	1993.78	-0.496585	22.8583	21.8921	428.229	0.322492	7.15679e-05	6.56502	0.985575	1053.86	5581.25	3593.27	4604.43		0.726497	44.8918	1085.53	42.5859	1076.18	1087.19	52.6201	0.0454014	3.43758e-05	1.70076	0.105231	105.386	19101.1	359.327	15758.1		0.0726497	4.48918	108.553	4.25859	107.618
			1	0	1	0	1	0	0	0	3	0.723067	0.626609	180.787	1990.56	0.0637039	22.8127	22.9367	450.975	0.250949	4.71743e-05	6.07533	0.945097	1053.86	620.02	3593.27	511.413		0.653652	24.4094	1084.32	4.32368	1075.18	1075.86	90.2962	0.129849	4.01649e-05	0.691989	0.0999454	105.386	1996.1	359.327	1646.45		0.0653652	2.44094	108.432	0.432368	107.518
			1	0	1	0	0	1	0	0	3	0.720148	0.62408	180.693	1990.56	0.063668	22.8127	22.9366	453.293	0.24974	4.71992e-05	6.07486	0.945224	1053.86	619.952	3593.27	511.358		0.652728	24.4046	1084.32	4.32147	1075.18	1075.87	93.4273	0.130054	4.02435e-05	0.690763	0.0998591	105.386	1995.9	359.327	1646.29		0.0652728	2.44046	108.432	0.432147	107.518
			1	0	1	0	0	0	1	0	3	0.697495	0.604449	181.193	1990.56	0.0643014	22.8128	22.9379	431.233	0.258164	4.86308e-05	6.06991	0.94538	1053.86	620.968	3593.27	512.09		0.606303	24.4465	1084.32	4.37352	1075.18	1075.85	64.9795	0.128193	4.00678e-05	0.706357	0.100673	105.386	1998.95	359.327	1648.47		0.0606303	2.44465	108.432	0.437352	107.518
			1	0	1	0	0	0	0	1	3	0.716314	0.620757	180.675	1990.56	0.160526	22.8127	23.125	451.796	0.24836	4.70373e-05	6.08099	0.944976	1053.86	560.882	3593.27	462.505		0.652627	24.3287	1084.32	4.26179	1075.18	1075.86	91.8953	0.130307	4.02528e-05	0.694141	0.09993	105.386	1924.26	359.327	1586.74		0.0652627	2.43287	108.432	0.426179	107.518
			1	0	0	1	1	0	0	0	3	0.694902	0.602202	115.154	1993.78	-0.49341	22.8584	21.8984	435.276	0.335974	7.69974e-05	6.4242	0.99164	1053.86	5588.37	3593.27	4610.3		0.680905	45.9521	1085.53	42.6194	1076.18	1087.29	62.4416	0.0368684	3.09049e-05	1.73854	0.102103	105.386	19125.4	359.327	15778.1		0.0680905	4.59521	108.553	4.26194	107.618
			1	0	0	1	0	1	0	0	3	0.691488	0.599244	115.161	1993.78	-0.493155	22.8584	21.8989	434.765	0.336124	7.70516e-05	6.42465	0.991602	1053.86	5588.39	3593.27	4610.33		0.680923	45.9504	1085.53	42.6195	1076.18	1087.29	61.7116	0.0368134	3.09179e-05	1.73932	0.102033	105.386	19125.5	359.327	15778.2		0.0680923	4.59504	108.553	4.26195	107.618
			1	0	0	1	0	0	1	0	3	0.686587	0.594996	115.17	1993.78	-0.493009	22.8584	21.8992	434.398	0.336158	7.72808e-05	6.4218	0.991614	1053.86	5588.52	3593.27	4610.43		0.68041	45.9553	1085.53	42.6226	1076.18	1087.29	61.2518	0.0368891	3.08188e-05	1.7358	0.102102	105.386	19125.9	359.327	15778.5		0.068041	4.59553	108.553	4.26226	107.618
			1	0	0	1	0	0	0	1	3	0.679724	0.589049	115.098	1993.78	-0.494494	22.8584	21.8963	433.503	0.335937	7.69514e-05	6.4279	0.9914	1053.86	5591.31	3593.27	4612.59		0.681347	45.9541	1085.53	42.6534	1076.18	1087.3	61.3702	0.0368227	3.1034e-05	1.74012	0.102127	105.386	19135.4	359.327	15785.9		0.0681347	4.59541	108.553	4.26534	107.618
			1	0	0	0	1	1	0	0	3	0.695002	0.602289	181.25	1990.55	0.0641362	22.8127	22.9375	449.576	0.262031	4.9341e-05	6.05224	0.946303	1053.86	618.723	3593.27	510.343		0.624535	24.4623	1084.32	4.34536	1075.18	1075.84	87.5726	0.127608	4.06639e-05	0.69364	0.100427	105.386	1992.3	359.327	1643.32		0.0624535	2.44623	108.432	0.434536	107.518
			1	0	0	0	1	0	1	0	3	0.653889	0.56666	181.541	1990.55	0.06433	22.8127	22.9379	427.534	0.266386	5.07277e-05	6.05204	0.946134	1053.86	618.868	3593.27	510.368		0.559669	24.5118	1084.32	4.37597	1075.18	1075.81	61.6209	0.125488	4.0756e-05	0.714458	0.101264	105.386	1992.76	359.327	1643.4		0.0559669	2.45118	108.432	0.437597	107.518
			1	0	0	0	1	0	0	1	3	0.694828	0.602138	181.346	1990.56	0.162296	22.8127	23.1285	446.745	0.26183	4.90558e-05	6.06017	0.945852	1053.86	559.625	3593.27	461.467		0.624111	24.4027	1084.32	4.28942	1075.18	1075.84	84.1173	0.127631	4.0566e-05	0.699227	0.100631	105.386	1920.42	359.327	1583.58		0.0624111	2.44027	108.432	0.428942	107.518
			1	0	0	0	0	1	1	0	3	0.653481	0.566307	181.497	1990.55	0.0643123	22.8127	22.9379	427.846	0.265381	5.06824e-05	6.05375	0.946111	1053.86	618.933	3593.27	510.422		0.56567	24.5025	1084.32	4.37676	1075.18	1075.82	62.0433	0.125839	4.08157e-05	0.714052	0.101223	105.386	1992.95	359.327	1643.56		0.056567	2.45025	108.432	0.437676	107.518
			1	0	0	0	0	1	0	1	3	0.702437	0.608732	181.376	1990.56	0.162164	22.8127	23.1282	450.014	0.263332	4.89847e-05	6.05469	0.946099	1053.86	559.563	3593.27	461.416		0.62383	24.4031	1084.32	4.28864	1075.18	1075.84	87.3394	0.127327	4.04087e-05	0.695682	0.100544	105.386	1920.24	359.327	1583.43		0.062383	2.44031	108.432	0.428864	107.518
			1	0	0	0	0	0	1	1	3	0.657576	0.569856	181.693	1990.56	0.161314	22.8127	23.1266	425.998	0.267608	5.04169e-05	6.05613	0.945781	1053.86	559.643	3593.27	461.394		0.554428	24.4712	1084.32	4.32233	1075.18	1075.78	59.8764	0.124811	4.05573e-05	0.719529	0.101501	105.386	1920.5	359.327	1583.35		0.0554428	2.44712	108.432	0.432233	107.518
			0	1	1	1	0	0	0	0	3	0.888772	0.770209	116.282	2041.89	-0.49822	23.4098	22.4405	423.783	0.304445	6.78852e-05	6.65134	0.982398	1053.86	5582.92	3593.27	4605.81		0.754053	44.59	1111.76	42.4317	1102.26	1113.13	48.7672	0.0565547	3.57834e-05	1.6928	0.10706	105.386	19106.9	359.327	15762.8		0.0754053	4.459	111.176	4.24317	110.226
			0	1	1	0	1	0	0	0	3	0.225757	0.195641	176.686	2038.66	0.0352574	23.3636	23.4322	397.102	0.122577	2.4056e-05	7.19214	0.887202	1053.86	542.664	3593.27	447.608		0.191086	24.8566	1110.51	4.51097	1101.17	1101.94	39.7716	0.11717	3.82261e-05	1.39975	0.113463	105.386	1865.8	359.327	1538.98		0.0191086	2.48566	111.051	0.451097	110.117
			0	1	1	0	0	1	0	0	3	0.226488	0.196274	176.675	2038.66	0.0352508	23.3636	23.4322	397.118	0.12243	2.40058e-05	7.19373	0.887125	1053.86	542.607	3593.27	447.561		0.191062	24.8564	1110.51	4.51064	1101.17	1101.94	39.7738	0.117031	3.81748e-05	1.40014	0.113467	105.386	1865.61	359.327	1538.83		0.0191062	2.48564	111.051	0.451064	110.117
			0	1	1	0	0	0	1	0	3	0.226684	0.196444	176.669	2038.66	0.0352466	23.3636	23.4321	397.114	0.12236	2.39832e-05	7.19452	0.887087	1053.86	542.582	3593.27	447.54		0.191138	24.8562	1110.51	4.51051	1101.17	1101.94	39.7742	0.116963	3.81528e-05	1.40033	0.113468	105.386	1865.53	359.327	1538.76		0.0191138	2.48562	111.051	0.451051	110.117
			0	1	1	0	0	0	0	1	3	0.226048	0.195894	176.614	2038.66	0.0344783	23.3636	23.4307	397.106	0.122516	2.40327e-05	7.19252	0.887191	1053.86	543.426	3593.27	448.108		0.190929	24.8558	1110.51	4.51496	1101.17	1101.94	39.7723	0.11711	3.81999e-05	1.40001	0.113467	105.386	1868.47	359.327	1540.73		0.0190929	2.48558	111.051	0.451496	110.117
			0	1	0	1	1	0	0	0	3	0.849413	0.736101	115.984	2041.89	-0.496208	23.4098	22.4445	422.897	0.308734	6.97734e-05	6.58202	0.984981	1053.86	5585.43	3593.27	4607.88		0.725627	44.9862	1111.76	42.5725	1102.26	1113.2	48.589	0.054755	3.50404e-05	1.70052	0.105332	105.386	19115.4	359.327	15769.9		0.0725627	4.49862	111.176	4.25725	110.226
			0	1	0	1	0	1	0	0	3	0.84769	0.734608	115.99	2041.89	-0.496026	23.4098	22.4448	422.835	0.30895	6.98209e-05	6.58197	0.98499	1053.86	5585.45	3593.27	4607.89		0.726401	44.9822	1111.76	42.5766	1102.26	1113.2	48.5924	0.0546082	3.50403e-05	1.70102	0.105319	105.386	19115.5	359.327	15769.9		0.0726401	4.49822	111.176	4.25766	110.226
			0	1	0	1	0	0	1	0	3	0.84612	0.733247	115.983	2041.89	-0.495928	23.4098	22.445	422.588	0.308858	6.98763e-05	6.58164	0.985049	1053.86	5585.54	3593.27	4607.97		0.727684	44.9977	1111.76	42.5812	1102.26	1113.2	48.4817	0.0546783	3.50317e-05	1.70351	0.105271	105.386	19115.8	359.327	15770.2		0.0727684	4.49977	111.176	4.25812	110.226
			0	1	0	1	0	0	0	1	3	0.838681	0.726801	115.896	2041.9	-0.497356	23.4099	22.4423	422.033	0.308827	6.97456e-05	6.58341	0.984953	1053.86	5588.4	3593.27	4610.19		0.729023	45.012	1111.76	42.606	1102.26	1113.21	48.5887	0.0546458	3.50642e-05	1.70368	0.105348	105.386	19125.4	359.327	15777.7		0.0729023	4.5012	111.176	4.2606	110.226
			0	1	0	0	1	1	0	0	3	0.219139	0.189906	176.784	2038.66	0.0352767	23.3636	23.4322	396.965	0.123662	2.44397e-05	7.17917	0.887841	1053.86	543.136	3593.27	447.997		0.184454	24.8607	1110.51	4.51551	1101.17	1101.94	39.7425	0.118163	3.85959e-05	1.39675	0.113441	105.386	1867.38	359.327	1540.28		0.0184454	2.48607	111.051	0.451551	110.117
			0	1	0	0	1	0	1	0	3	0.21964	0.19034	176.777	2038.66	0.0352645	23.3636	23.4322	396.964	0.123577	2.4411e-05	7.18009	0.887795	1053.86	543.106	3593.27	447.972		0.184029	24.8603	1110.51	4.51534	1101.17	1101.94	39.7429	0.11808	3.85652e-05	1.39699	0.113444	105.386	1867.28	359.327	1540.2		0.0184029	2.48603	111.051	0.451534	110.117
			0	1	0	0	1	0	0	1	3	0.219594	0.1903	176.702	2038.66	0.034455	23.3636	23.4306	396.957	0.123509	2.43857e-05	7.18095	0.887755	1053.86	543.853	3593.27	448.46		0.184404	24.8591	1110.51	4.51915	1101.17	1101.94	39.7415	0.118027	3.85445e-05	1.39729	0.113448	105.386	1869.89	359.327	1541.9		0.0184404	2.48591	111.051	0.451915	110.117
			0	1	0	0	0	1	1	0	3	0.218201	0.189093	176.799	2038.66	0.0353083	23.3636	23.4323	396.946	0.123827	2.44987e-05	7.1771	0.887943	1053.86	543.207	3593.27	448.056		0.183832	24.8612	1110.51	4.51601	1101.17	1101.94	39.7387	0.118313	3.86535e-05	1.39621	0.113435	105.386	1867.62	359.327	1540.48		0.0183832	2.48612	111.051	0.451601	110.117
			0	1	0	0	0	1	0	1	3	0.220434	0.191028	176.692	2038.66	0.0344163	23.3636	23.4305	396.98	0.123401	2.43476e-05	7.18191	0.887711	1053.86	543.804	3593.27	448.42		0.184609	24.8585	1110.51	4.51868	1101.17	1101.94	39.7449	0.117919	3.85042e-05	1.39751	0.113448	105.386	1869.73	359.327	1541.77		0.0184609	2.48585	111.051	0.451868	110.117
			0	1	0	0	0	0	1	1	3	0.217606	0.188577	176.738	2038.66	0.0345154	23.3636	23.4307	396.923	0.1239	2.45229e-05	7.17604	0.887997	1053.86	544.02	3593.27	448.598		0.184276	24.8604	1110.51	4.52022	1101.17	1101.94	39.736	0.118378	3.86772e-05	1.39599	0.113433	105.386	1870.45	359.327	1542.36		0.0184276	2.48604	111.051	0.452022	110.117
			0	0	1	1	1	0	0	0	3	0.859084	0.744482	115.463	2095.84	-0.496161	23.9833	23.018	430.241	0.292534	6.84629e-05	6.55778	0.984855	1053.86	5582.02	3593.27	4605.07		0.727675	45.3678	1131.1	42.4522	1091.86	1103.04	53.765	0.0711631	3.55396e-05	1.6883	0.104741	105.386	19103.7	359.327	15760.3		0.0727675	4.53678	113.11	4.24522	109.186
			0	0	1	1	0	1	0	0	3	0.860045	0.745315	115.446	2095.84	-0.496153	23.9833	23.018	430.229	0.29235	6.84859e-05	6.55552	0.984975	1053.86	5582.14	3593.27	4605.17		0.726025	45.3911	1131.1	42.4523	1091.86	1103.04	53.7049	0.0712863	3.54989e-05	1.68993	0.104612	105.386	19104.1	359.327	15760.5		0.0726025	4.53911	113.11	4.24523	109.186
			0	0	1	1	0	0	1	0	3	0.855596	0.741459	115.438	2095.84	-0.496054	23.9833	23.0182	429.741	0.292356	6.85864e-05	6.55432	0.985004	1053.86	5582.21	3593.27	4605.22		0.725579	45.4001	1131.1	42.4514	1091.86	1103.04	53.4292	0.07143	3.54961e-05	1.68936	0.104621	105.386	19104.4	359.327	15760.8		0.0725579	4.54001	113.11	4.24514	109.186
			0	0	1	1	0	0	0	1	3	0.845323	0.732557	115.411	2095.84	-0.497255	23.9833	23.0159	429.69	0.295167	6.93522e-05	6.55768	0.985197	1053.86	5585.48	3593.27	4607.78		0.737669	45.3752	1131.1	42.5018	1091.86	1103.05	54.1681	0.0688425	3.50997e-05	1.69067	0.104822	105.386	19115.3	359.327	15769.3		0.0737669	4.53752	113.11	4.25018	109.186
			0	0	1	0	1	1	0	0	3	0.213926	0.185389	176.767	2092.6	0.0353253	23.9371	24.0058	396.996	0.123485	2.4467e-05	7.18064	0.887778	1053.86	543.065	3593.27	447.938		0.179572	24.8593	1129.84	4.51489	1090.77	1091.5	39.749	0.118006	3.86866e-05	1.39731	0.113454	105.386	1867.14	359.327	1540.08		0.0179572	2.48593	112.984	0.451489	109.077
			0	0	1	0	1	0	1	0	3	0.213085	0.18466	176.777	2092.6	0.0353672	23.9371	24.0059	396.968	0.123591	2.45063e-05	7.17963	0.887824	1053.86	543.115	3593.27	447.98		0.179085	24.86	1129.84	4.51545	1090.77	1091.5	39.7439	0.118108	3.87275e-05	1.39708	0.113454	105.386	1867.31	359.327	1540.22		0.0179085	2.486	112.984	0.451545	109.077
			0	0	1	0	1	0	0	1	3	0.212721	0.184344	176.708	2092.6	0.034551	23.9371	24.0043	396.949	0.123571	2.45002e-05	7.17974	0.887821	1053.86	543.887	3593.27	448.488		0.179145	24.8588	1129.84	4.51939	1090.77	1091.5	39.7416	0.118092	3.87238e-05	1.3972	0.113456	105.386	1870.01	359.327	1542		0.0179145	2.48588	112.984	0.451939	109.077
			0	0	1	0	0	1	1	0	3	0.214705	0.186063	176.754	2092.6	0.0352985	23.9371	24.0057	396.996	0.123334	2.44168e-05	7.18235	0.887693	1053.86	543.006	3593.27	447.89		0.179193	24.8588	1129.84	4.5145	1090.77	1091.5	39.7489	0.11786	3.86363e-05	1.39776	0.113459	105.386	1866.95	359.327	1539.92		0.0179193	2.48588	112.984	0.45145	109.077
			0	0	1	0	0	1	0	1	3	0.214712	0.186069	176.679	2092.6	0.0344923	23.9371	24.0042	396.996	0.123263	2.43906e-05	7.18319	0.887654	1053.86	543.753	3593.27	448.378		0.17988	24.8576	1129.84	4.51839	1090.77	1091.5	39.7491	0.117804	3.8614e-05	1.39805	0.113463	105.386	1869.56	359.327	1541.63		0.017988	2.48576	112.984	0.451839	109.077
			0	0	1	0	0	0	1	1	3	0.213944	0.185404	176.687	2092.6	0.0345063	23.9371	24.0042	396.971	0.123353	2.4425e-05	7.1821	0.887708	1053.86	543.792	3593.27	448.41		0.179249	24.8578	1129.84	4.5186	1090.77	1091.5	39.7445	0.117889	3.86498e-05	1.39778	0.11346	105.386	1869.69	359.327	1541.73		0.0179249	2.48578	112.984	0.45186	109.077
			0	0	0	1	1	1	0	0	3	0.317752	0.275364	84.4603	2142.3	-0.455848	24.507	23.6202	404.081	0.244367	2.64156e-06	11.4473	0.745602	1053.86	7.56269	3593.27	4.83094		0.311389	23.7099	1156.73	7.68167	1116.99	1115.56	41.1025	0.131168	1.26994e-05	3.01691	0.119961	105.386	75.6269	359.327	48.3094		0.0311389	2.37099	115.673	0.768167	111.699
			0	0	0	1	1	0	1	0	3	0.317618	0.275247	84.4819	2142.3	-0.455844	24.507	23.6202	404.084	0.244418	2.64196e-06	11.447	0.745605	1053.86	7.61679	3593.27	4.86503		0.311318	23.7383	1156.73	7.68769	1116.99	1115.56	41.1055	0.131161	1.27016e-05	3.01648	0.119957	105.386	76.1679	359.327	48.6503		0.0311318	2.37383	115.673	0.768769	111.699
			0	0	0	1	1	0	0	1	3	0.316921	0.274644	82.6383	2142.31	-0.592357	24.5073	23.3548	404.071	0.245021	2.6415e-06	11.4777	0.744432	1053.86	40.5537	3593.27	25.6154		0.310518	23.9619	1156.76	7.81662	1117.02	1115.64	41.099	0.131008	1.27051e-05	3.00809	0.119715	105.386	405.537	359.327	256.154		0.0310518	2.39619	115.676	0.781662	111.702
			0	0	0	1	0	1	1	0	3	0.316776	0.274518	84.8316	2142.3	-0.454459	24.507	23.6229	404.079	0.245071	2.64315e-06	11.4427	0.745676	1053.86	7.63794	3593.27	4.87848		0.310451	24.1289	1156.73	7.76232	1116.99	1115.57	41.1	0.131003	1.27061e-05	3.01117	0.119908	105.386	76.3794	359.327	48.7848		0.0310451	2.41289	115.673	0.776232	111.699
			0	0	0	1	0	1	0	1	3	0.31434	0.272407	83.6555	2142.31	-0.590014	24.5073	23.3594	404.031	0.246906	2.64525e-06	11.4655	0.744615	1053.86	40.8742	3593.27	25.8177		0.308195	25.257	1156.76	8.04621	1117.02	1115.64	41.0782	0.130527	1.27219e-05	2.99203	0.119544	105.386	408.742	359.327	258.177		0.0308195	2.5257	115.676	0.804621	111.702
			0	0	0	1	0	0	1	1	3	0.316121	0.27395	82.7765	2142.31	-0.59194	24.5073	23.3556	404.03	0.245285	2.64303e-06	11.4762	0.744455	1053.86	40.6753	3593.27	25.6921		0.310091	24.133	1156.76	7.84997	1117.02	1115.64	41.089	0.130948	1.27129e-05	3.00608	0.119695	105.386	406.753	359.327	256.921		0.0310091	2.4133	115.676	0.784997	111.702
			0	0	0	0	1	1	1	0	3	0.218253	0.189138	177.748	4916.46	0.0364011	56.3723	56.4431	396.794	0.1257	2.51411e-05	7.10339	0.891802	1053.86	547.499	3593.27	451.596		0.180075	24.9673	2684.68	4.55426	2680.12	2680.88	39.7143	0.11923	3.89927e-05	1.35063	0.112474	105.386	1882.12	359.327	1552.44		0.0180075	2.49673	268.468	0.455426	268.012
			0	0	0	0	1	1	0	1	3	0.211587	0.183361	176.825	4916.46	0.0341902	56.3723	56.4388	396.794	0.124852	2.48563e-05	7.16454	0.888561	1053.86	544.448	3593.27	448.951		0.177765	24.8664	2684.68	4.52492	2680.11	2680.88	39.7163	0.119213	3.89809e-05	1.39324	0.113408	105.386	1871.89	359.327	1543.55		0.0177765	2.48664	268.468	0.452492	268.011
			0	0	0	0	1	0	1	1	3	0.216574	0.187683	177.695	4916.46	0.0356261	56.3723	56.4416	396.739	0.125835	2.51981e-05	7.10087	0.891938	1053.86	548.353	3593.27	452.173		0.178354	24.9667	2684.68	4.55873	2680.12	2680.88	39.709	0.119327	3.90432e-05	1.34988	0.112463	105.386	1885.09	359.327	1554.44		0.0178354	2.49667	268.468	0.455873	268.012
			0	0	0	0	0	1	1	1	3	0.218061	0.188972	177.684	5034.56	0.0355969	57.7266	57.7958	396.808	0.125725	2.51512e-05	7.10264	0.891844	1053.86	548.297	3593.27	452.126		0.18008	24.966	2749.19	4.55841	2744.57	2745.34	39.7168	0.119241	3.89982e-05	1.35046	0.112471	105.386	1884.91	359.327	1554.29		0.018008	2.4966	274.919	0.455841	274.457
	1	2	1	1	0	0	0	0	0	0	2	0.714842	0.619482	181.835	3025.83	0.070263	39.5867	39.7234	436.624	0.253939	4.78916e-05	6.0904	0.945901	1053.86	622.449	3593.27	513.419		0.635853	24.5163	927.99	4.35901	68.5466	71.1827	71.2318	0.128822	4.00319e-05	0.696426	0.100065	105.386	2004.24	359.327	1653.17		0.0635853	2.45163	92.799	0.435901	6.85466
	1	2	1	0	1	0	0	0	0	0	2	0.663233	0.574757	180.911	3025.83	0.0684639	39.5867	39.7199	449.853	0.24145	4.83544e-05	6.0682	0.948793	1053.86	624.109	3593.27	514.788		0.608905	24.5235	927.991	4.41061	68.5466	71.1886	91.8219	0.133037	4.04363e-05	0.672502	0.0984756	105.386	2009.33	359.327	1657.37		0.0608905	2.45235	92.7991	0.441061	6.85466
	1	2	1	0	0	1	0	0	0	0	2	0.719885	0.623852	115.503	3029.54	-0.314764	39.6509	39.0385	436.144	0.335299	7.654e-05	6.43322	0.991743	1053.86	5528.09	3593.27	4560.58		0.688394	45.3455	929.468	42.1342	68.5828	107.383	62.0244	0.037312	3.06292e-05	1.73457	0.102083	105.386	18908	359.327	15598.8		0.0688394	4.53455	92.9468	4.21342	6.85828
	1	2	1	0	0	0	1	0	0	0	2	0.651837	0.564882	181.164	3025.83	0.0683529	39.5867	39.7197	448.069	0.247927	4.99674e-05	6.05208	0.949712	1053.86	623.675	3593.27	514.428		0.628094	24.5149	927.991	4.37648	68.5466	71.1821	88.9679	0.131858	4.09882e-05	0.667225	0.098483	105.386	2008.08	359.327	1656.33		0.0628094	2.45149	92.7991	0.437648	6.85466
	1	2	1	0	0	0	0	1	0	0	2	0.627558	0.543841	181.037	3025.83	0.0683029	39.5867	39.7196	453.184	0.247684	5.06824e-05	6.0434	0.950447	1053.86	623.73	3593.27	514.475		0.612349	24.5062	927.991	4.38476	68.5466	71.1827	97.2145	0.132052	4.13581e-05	0.664248	0.0983379	105.386	2008.25	359.327	1656.48		0.0612349	2.45062	92.7991	0.438476	6.85466
	1	2	1	0	0	0	0	0	1	0	2	0.632484	0.54811	181.521	3025.83	0.0706827	39.5867	39.7243	429.223	0.256174	5.19603e-05	6.04712	0.949207	1053.86	623.094	3593.27	513.851		0.589319	24.4039	927.991	4.3791	68.5466	71.1832	63.9818	0.128988	4.13754e-05	0.682383	0.0995063	105.386	2006.19	359.327	1654.48		0.0589319	2.44039	92.7991	0.43791	6.85466
	1	2	1	0	0	0	0	0	0	1	2	0.657721	0.569981	181.187	3025.83	0.0675699	39.5867	39.7182	450.683	0.251691	5.01878e-05	6.04009	0.950381	1053.86	624.356	3593.27	514.864		0.633459	24.4941	927.991	4.37016	68.5466	71.1809	91.5756	0.131327	4.07933e-05	0.661487	0.0983822	105.386	2010.37	359.327	1657.8		0.0633459	2.44941	92.7991	0.437016	6.85466
	1	2	0	1	1	0	0	0	0	0	2	0.225327	0.195269	177.367	3098.95	0.0395136	40.544	40.6208	397.124	0.122503	2.40362e-05	7.19905	0.88793	1053.86	545.053	3593.27	449.578		0.190601	25.0039	950.42	4.53363	70.2057	72.8533	39.776	0.117136	3.82236e-05	1.38867	0.113144	105.386	1874.08	359.327	1545.8		0.0190601	2.50039	95.042	0.453363	7.02057
	1	2	0	1	0	1	0	0	0	0	2	0.85429	0.740327	116.429	3102.68	-0.313499	40.6079	39.9979	423.008	0.308296	6.99635e-05	6.60008	0.985008	1053.86	5525.75	3593.27	4558.64		0.726068	44.3506	951.906	42.0913	70.2413	108.351	48.5385	0.0547678	3.48201e-05	1.69543	0.10545	105.386	18900.3	359.327	15592.4		0.0726068	4.43506	95.1906	4.20913	7.02413
	1	2	0	1	0	0	1	0	0	0	2	0.219678	0.190373	177.457	3098.95	0.0395178	40.544	40.6209	397.001	0.12347	2.43724e-05	7.18738	0.888508	1053.86	545.486	3593.27	449.935		0.184258	25.0081	950.42	4.53791	70.2057	72.8553	39.7486	0.118025	3.85433e-05	1.38589	0.113122	105.386	1875.52	359.327	1547		0.0184258	2.50081	95.042	0.453791	7.02057
	1	2	0	1	0	0	0	1	0	0	2	0.217922	0.188851	177.481	3098.95	0.0395696	40.544	40.621	396.969	0.123717	2.44636e-05	7.18446	0.888652	1053.86	545.601	3593.27	450.03		0.183417	25.0094	950.42	4.53887	70.2057	72.8557	39.7446	0.118252	3.8635e-05	1.38517	0.113117	105.386	1875.91	359.327	1547.32		0.0183417	2.50094	95.042	0.453887	7.02057
	1	2	0	1	0	0	0	0	1	0	2	0.219767	0.19045	177.449	3098.95	0.0394834	40.544	40.6208	396.995	0.123393	2.43504e-05	7.18811	0.888473	1053.86	545.453	3593.27	449.907		0.183602	25.0074	950.42	4.53753	70.2057	72.8551	39.7487	0.117951	3.85221e-05	1.38604	0.113123	105.386	1875.41	359.327	1546.9		0.0183602	2.50074	95.042	0.453753	7.02057
	1	2	0	1	0	0	0	0	0	1	2	0.218964	0.189754	177.406	3098.95	0.0387272	40.544	40.6193	396.973	0.123659	2.44319e-05	7.18487	0.888634	1053.86	546.358	3593.27	450.525		0.184208	25.0079	950.42	4.5426	70.2057	72.8562	39.7447	0.118197	3.85956e-05	1.38528	0.113115	105.386	1878.56	359.327	1549.04		0.0184208	2.50079	95.042	0.45426	7.02057
	1	2	0	0	1	1	0	0	0	0	2	0.85771	0.743291	115.941	3182.01	-0.314159	41.6234	41.0122	430.068	0.295634	6.96979e-05	6.57055	0.985713	1053.86	5522.74	3593.27	4556.16		0.734209	44.7391	973.23	41.9874	71.1908	108.803	53.6526	0.0681065	3.48216e-05	1.68667	0.104645	105.386	18889.9	359.327	15583.8		0.0734209	4.47391	97.323	4.19874	7.11908
	1	2	0	0	1	0	1	0	0	0	2	0.21226	0.183944	177.484	3178.29	0.0396713	41.5596	41.6368	396.976	0.123757	2.45577e-05	7.18365	0.888697	1053.86	545.623	3593.27	450.048		0.178484	25.0092	971.746	4.5391	71.1558	73.8172	39.7459	0.118296	3.87854e-05	1.38516	0.113125	105.386	1875.98	359.327	1547.38		0.0178484	2.50092	97.1746	0.45391	7.11558
	1	2	0	0	1	0	0	1	0	0	2	0.213211	0.184769	177.466	3178.29	0.0396264	41.5596	41.6367	396.992	0.123572	2.44943e-05	7.1857	0.888598	1053.86	545.538	3593.27	449.978		0.178808	25.0082	971.746	4.53837	71.1558	73.8169	39.7479	0.118126	3.87239e-05	1.38564	0.113128	105.386	1875.7	359.327	1547.14		0.0178808	2.50082	97.1746	0.453837	7.11558
	1	2	0	0	1	0	0	0	1	0	2	0.213436	0.184963	177.458	3178.29	0.0396121	41.5596	41.6367	396.989	0.123482	2.44652e-05	7.1868	0.888543	1053.86	545.5	3593.27	449.946		0.178598	25.0077	971.746	4.53811	71.1558	73.8168	39.7485	0.118045	3.86971e-05	1.38595	0.113132	105.386	1875.57	359.327	1547.03		0.0178598	2.50077	97.1746	0.453811	7.11558
	1	2	0	0	1	0	0	0	0	1	2	0.212673	0.184303	177.408	3178.29	0.0388335	41.5596	41.6352	396.979	0.123685	2.45299e-05	7.18414	0.888677	1053.86	546.376	3593.27	450.54		0.178504	25.0076	971.746	4.54276	71.1558	73.8177	39.7467	0.118227	3.87552e-05	1.38529	0.113124	105.386	1878.62	359.327	1549.1		0.0178504	2.50076	97.1746	0.454276	7.11558
	1	2	0	0	0	1	1	0	0	0	2	0.318086	0.275653	83.2868	3253.73	-0.38526	42.5478	41.7983	403.71	0.237974	2.74013e-06	11.3993	0.749145	1053.86	7.94501	3593.27	5.07335		0.319287	21.6507	994.797	7.18645	72.8636	72.8431	40.9938	0.132935	1.2919e-05	3.07386	0.12271	105.386	79.4501	359.327	50.7335		0.0319287	2.16507	99.4797	0.718645	7.28636
	1	2	0	0	0	1	0	1	0	0	2	0.317303	0.274975	83.4274	3253.73	-0.383932	42.5478	41.8009	403.667	0.238259	2.74269e-06	11.3977	0.749175	1053.86	7.96477	3593.27	5.08585		0.318657	21.7269	994.797	7.20915	72.8636	72.8519	40.981	0.132884	1.29311e-05	3.07221	0.122703	105.386	79.6477	359.327	50.8585		0.0318657	2.17269	99.4797	0.720915	7.28636
	1	2	0	0	0	1	0	0	1	0	2	0.318967	0.276417	83.0181	3253.73	-0.386267	42.5478	41.7963	403.732	0.237335	2.73884e-06	11.402	0.749113	1053.86	7.99309	3593.27	5.10354		0.32032	21.5099	994.797	7.1442	72.8636	72.8255	41.0051	0.133058	1.29137e-05	3.0775	0.122742	105.386	79.9309	359.327	51.0354		0.032032	2.15099	99.4797	0.71442	7.28636
	1	2	0	0	0	1	0	0	0	1	2	0.319007	0.276451	80.3663	3253.75	-0.542898	42.5482	41.4919	403.721	0.237263	2.73667e-06	11.4447	0.747638	1053.86	42.4542	3593.27	26.814		0.320441	20.6016	994.817	7.19612	72.8635	72.971	41.0033	0.133069	1.29108e-05	3.07683	0.122577	105.386	424.542	359.327	268.14		0.0320441	2.06016	99.4817	0.719612	7.28635
	1	2	0	0	0	0	1	1	0	0	2	0.217687	0.188647	178.456	7474.98	0.0477321	97.8118	97.9046	396.798	0.125811	2.5178e-05	7.10832	0.892683	1053.86	551.12	3593.27	454.583		0.178791	25.0583	2294.27	4.57232	169.884	172.244	39.7169	0.119337	3.90267e-05	1.34294	0.112252	105.386	1894.84	359.327	1562.93		0.0178791	2.50583	229.427	0.457232	16.9884
	1	2	0	0	0	0	1	0	1	0	2	0.218141	0.189041	178.443	7474.98	0.0477089	97.8118	97.9046	396.794	0.125684	2.51348e-05	7.11019	0.892585	1053.86	551.059	3593.27	454.533		0.1784	25.0569	2294.27	4.57193	169.884	172.244	39.7172	0.119233	3.89887e-05	1.34364	0.112264	105.386	1894.63	359.327	1562.76		0.01784	2.50569	229.427	0.457193	16.9884
	1	2	0	0	0	0	1	0	0	1	2	0.218106	0.18901	178.362	7474.98	0.0468858	97.8118	97.903	396.788	0.125587	2.51e-05	7.11175	0.892505	1053.86	551.79	3593.27	455.007		0.178637	25.0544	2294.27	4.57566	169.884	172.244	39.7157	0.119166	3.89633e-05	1.34431	0.112275	105.386	1897.19	359.327	1564.42		0.0178637	2.50544	229.427	0.457566	16.9884
	1	2	0	0	0	0	0	1	1	0	2	0.217152	0.188184	178.486	7654.54	0.0478095	100.161	100.254	396.804	0.126055	2.52624e-05	7.1044	0.892889	1053.86	551.256	3593.27	454.695		0.178949	25.0611	2349.39	4.57337	173.967	176.322	39.7169	0.119515	3.90929e-05	1.34156	0.11223	105.386	1895.29	359.327	1563.31		0.0178949	2.50611	234.939	0.457337	17.3967
	1	2	0	0	0	0	0	1	0	1	2	0.219313	0.190057	178.344	7654.54	0.046852	100.161	100.253	396.837	0.125416	2.50404e-05	7.1142	0.892376	1053.86	551.708	3593.27	454.939		0.179122	25.0529	2349.39	4.57516	173.967	176.321	39.7222	0.119018	3.89082e-05	1.34519	0.11229	105.386	1896.91	359.327	1564.19		0.0179122	2.50529	234.939	0.457516	17.3967
	1	2	0	0	0	0	0	0	1	1	2	0.212641	0.184275	178.429	7627.55	0.0470982	99.7856	99.8772	396.484	0.126157	2.53456e-05	7.10253	0.892988	1053.86	552.104	3593.27	455.265		0.177338	25.0608	2338.06	4.57792	172.454	174.82	39.6608	0.119596	3.92039e-05	1.34104	0.112225	105.386	1898.24	359.327	1565.29		0.0177338	2.50608	233.806	0.457792	17.2454
			1	1	0	0	0	0	0	0	2	0.695245	0.6025	182.447	1990.55	0.0639283	22.8127	22.9371	421.182	0.270548	4.68764e-05	6.10026	0.94193	1053.86	617.959	3593.27	509.717		0.544879	24.875	1084.32	4.39553	1075.18	1075.73	53.1869	0.123396	3.92599e-05	0.757294	0.102917	105.386	1990.03	359.327	1641.46		0.0544879	2.4875	108.432	0.439553	107.518
			1	0	1	0	0	0	0	0	2	0.728443	0.631269	180.834	1990.56	0.064206	22.8127	22.9377	450.781	0.25112	4.69046e-05	6.08106	0.944732	1053.86	620.087	3593.27	511.47		0.656566	24.4253	1084.32	4.32941	1075.18	1075.82	89.6282	0.129809	4.00531e-05	0.694642	0.100032	105.386	1996.29	359.327	1646.61		0.0656566	2.44253	108.432	0.432941	107.518
			1	0	0	1	0	0	0	0	2	0.693647	0.601115	115.237	1993.78	-0.493533	22.8584	21.8982	433.702	0.335997	7.66598e-05	6.43466	0.991113	1053.86	5588.19	3593.27	4610.16		0.675568	45.8731	1085.53	42.6259	1076.18	1087.29	60.5232	0.0368544	3.1236e-05	1.73838	0.102134	105.386	19124.9	359.327	15777.7		0.0675568	4.58731	108.553	4.26259	107.618
			1	0	0	0	1	0	0	0	2	0.70558	0.611456	181.409	1990.55	0.0640876	22.8127	22.9374	446.739	0.262973	4.87838e-05	6.06081	0.945623	1053.86	618.676	3593.27	510.305		0.623035	24.5047	1084.32	4.35197	1075.18	1075.84	83.4122	0.127239	4.03528e-05	0.700939	0.100726	105.386	1992.17	359.327	1643.21		0.0623035	2.45047	108.432	0.435197	107.518
			1	0	0	0	0	1	0	0	2	0.683639	0.592442	180.955	1990.55	0.162407	22.8127	23.1287	454.31	0.257588	4.94035e-05	6.04445	0.947533	1053.86	559.26	3593.27	461.295		0.639228	24.378	1084.32	4.25393	1075.18	1075.84	94.4641	0.129281	4.08633e-05	0.67887	0.0996113	105.386	1919.05	359.327	1582.9		0.0639228	2.4378	108.432	0.425393	107.518
			1	0	0	0	0	0	1	0	2	0.656326	0.568772	181.559	1990.55	0.0643305	22.8127	22.9379	427.124	0.266217	5.05974e-05	6.05433	0.945978	1053.86	618.849	3593.27	510.356		0.559522	24.5198	1084.32	4.37674	1075.18	1075.81	61.0951	0.125462	4.07114e-05	0.716076	0.101322	105.386	1992.7	359.327	1643.36		0.0559522	2.45198	108.432	0.437674	107.518
			1	0	0	0	0	0	0	1	2	0.711296	0.616409	181.558	1990.56	0.162214	22.8127	23.1283	447.706	0.266918	4.90382e-05	6.05073	0.946019	1053.86	559.312	3593.27	461.209		0.61113	24.436	1084.32	4.28703	1075.18	1075.81	83.7846	0.12592	4.01438e-05	0.699073	0.10077	105.386	1919.47	359.327	1582.8		0.061113	2.4436	108.432	0.428703	107.518
			0	1	1	0	0	0	0	0	2	0.226592	0.196365	176.609	2038.66	0.0344792	23.3636	23.4307	397.119	0.122469	2.40163e-05	7.19188	0.887109	1053.86	542.285	3593.27	447.295		0.191878	24.8245	1110.51	4.49843	1101.17	1101.94	39.7742	0.117066	3.81849e-05	1.39415	0.113295	105.386	1864.43	359.327	1537.85		0.0191878	2.48245	111.051	0.449843	110.117
			0	1	0	1	0	0	0	0	2	0.850905	0.737394	116.009	2041.89	-0.4963	23.4098	22.4443	422.929	0.308873	6.96924e-05	6.58533	0.984857	1053.86	5585.3	3593.27	4607.77		0.725808	44.9582	1111.76	42.577	1102.26	1113.2	48.5951	0.0545231	3.50733e-05	1.70075	0.105428	105.386	19115	359.327	15769.5		0.0725808	4.49582	111.176	4.2577	110.226
			0	1	0	0	1	0	0	0	2	0.220685	0.191246	176.764	2038.66	0.0352314	23.3636	23.4321	396.996	0.123442	2.43592e-05	7.18161	0.887724	1053.86	543.039	3593.27	447.917		0.185203	24.8597	1110.51	4.51468	1101.17	1101.94	39.7469	0.117959	3.85141e-05	1.39734	0.113445	105.386	1867.05	359.327	1540.01		0.0185203	2.48597	111.051	0.451468	110.117
			0	1	0	0	0	1	0	0	2	0.218869	0.189672	176.787	2038.66	0.0352797	23.3636	23.4322	396.963	0.123696	2.4453e-05	7.17871	0.887863	1053.86	543.151	3593.27	448.01		0.18426	24.8607	1110.51	4.51558	1101.17	1101.94	39.7427	0.118193	3.8609e-05	1.39663	0.11344	105.386	1867.43	359.327	1540.32		0.018426	2.48607	111.051	0.451558	110.117
			0	1	0	0	0	0	1	0	2	0.220735	0.191289	176.758	2038.66	0.0352168	23.3636	23.4321	396.989	0.123369	2.43386e-05	7.18238	0.887686	1053.86	543.012	3593.27	447.895		0.184465	24.8593	1110.51	4.5145	1101.17	1101.94	39.7467	0.11789	3.84947e-05	1.39756	0.113448	105.386	1866.96	359.327	1539.94		0.0184465	2.48593	111.051	0.45145	110.117
			0	1	0	0	0	0	0	1	2	0.219339	0.190079	176.714	2038.66	0.0344712	23.3636	23.4306	396.968	0.12363	2.44256e-05	7.17942	0.887829	1053.86	543.904	3593.27	448.503		0.185112	24.8596	1110.51	4.51948	1101.17	1101.94	39.743	0.118133	3.85814e-05	1.39688	0.113443	105.386	1870.07	359.327	1542.05		0.0185112	2.48596	111.051	0.451948	110.117
			0	0	1	1	0	0	0	0	2	0.858834	0.744265	115.458	2095.84	-0.496116	23.9833	23.0181	430.502	0.292632	6.85912e-05	6.55162	0.984956	1053.86	5582.24	3593.27	4605.25		0.728554	45.3849	1131.1	42.4714	1091.86	1103.04	53.9178	0.0710822	3.54988e-05	1.69011	0.104567	105.386	19104.4	359.327	15760.8		0.0728554	4.53849	113.11	4.24714	109.186
			0	0	1	0	1	0	0	0	2	0.212619	0.184256	176.79	2092.6	0.0353781	23.9371	24.0059	396.97	0.123731	2.45525e-05	7.17792	0.887908	1053.86	543.172	3593.27	448.027		0.179225	24.8604	1129.84	4.51579	1090.77	1091.5	39.744	0.118232	3.87705e-05	1.39662	0.113449	105.386	1867.5	359.327	1540.38		0.0179225	2.48604	112.984	0.451579	109.077
			0	0	1	0	0	1	0	0	2	0.213528	0.185044	176.773	2092.6	0.0353534	23.9371	24.0058	396.987	0.123543	2.4488e-05	7.18023	0.887794	1053.86	543.093	3593.27	447.961		0.179545	24.8599	1129.84	4.5153	1090.77	1091.5	39.7461	0.118064	3.87093e-05	1.39723	0.113456	105.386	1867.23	359.327	1540.16		0.0179545	2.48599	112.984	0.45153	109.077
			0	0	1	0	0	0	1	0	2	0.213791	0.185271	176.764	2092.6	0.0353216	23.9371	24.0058	396.983	0.123456	2.446e-05	7.18098	0.887761	1053.86	543.053	3593.27	447.929		0.17932	24.8592	1129.84	4.51488	1090.77	1091.5	39.7465	0.117981	3.8682e-05	1.39741	0.113456	105.386	1867.1	359.327	1540.05		0.017932	2.48592	112.984	0.451488	109.077
			0	0	1	0	0	0	0	1	2	0.212961	0.184552	176.716	2092.6	0.0345736	23.9371	24.0043	396.974	0.123656	2.45241e-05	7.17867	0.887873	1053.86	543.923	3593.27	448.518		0.179244	24.8592	1129.84	4.51963	1090.77	1091.5	39.7448	0.118165	3.87414e-05	1.3969	0.113452	105.386	1870.13	359.327	1542.1		0.0179244	2.48592	112.984	0.451963	109.077
			0	0	0	1	1	0	0	0	2	0.317419	0.275076	84.5752	2142.3	-0.455724	24.507	23.6204	404.077	0.2446	2.64175e-06	11.4459	0.745621	1053.86	7.56295	3593.27	4.83115		0.311057	23.8428	1156.73	7.70786	1116.99	1115.56	41.1004	0.131113	1.26999e-05	3.01497	0.11994	105.386	75.6295	359.327	48.3115		0.0311057	2.38428	115.673	0.770786	111.699
			0	0	0	1	0	1	0	0	2	0.316753	0.274498	84.7042	2142.3	-0.454162	24.507	23.6235	404.037	0.244793	2.64432e-06	11.4442	0.745663	1053.86	7.58981	3593.27	4.8481		0.310558	23.9647	1156.73	7.7306	1116.99	1115.56	41.0878	0.13107	1.27123e-05	3.01367	0.11994	105.386	75.8981	359.327	48.481		0.0310558	2.39647	115.673	0.77306	111.699
			0	0	0	1	0	0	1	0	2	0.318345	0.275878	84.282	2142.3	-0.457246	24.507	23.6175	404.108	0.244038	2.64048e-06	11.449	0.74557	1053.86	8.02116	3593.27	5.11818		0.311916	23.527	1156.73	7.63999	1116.98	1115.55	41.1134	0.131249	1.26946e-05	3.01881	0.119971	105.386	80.2116	359.327	51.1818		0.0311916	2.3527	115.673	0.763999	111.698
			0	0	0	1	0	0	0	1	2	0.318411	0.275935	82.0361	2142.31	-0.598714	24.5073	23.3425	404.089	0.243898	2.63856e-06	11.4826	0.744345	1053.86	44.039	3593.27	27.8094		0.312098	23.3327	1156.74	7.67638	1116.96	1115.51	41.1101	0.131278	1.26916e-05	3.01354	0.119749	105.386	440.39	359.327	278.094		0.0312098	2.33327	115.674	0.767638	111.696
			0	0	0	0	1	1	0	0	2	0.217759	0.18871	177.759	4916.46	0.0364203	56.3723	56.4432	396.792	0.125795	2.51769e-05	7.10179	0.891887	1053.86	547.549	3593.27	451.638		0.179518	24.9681	2684.68	4.55456	2680.12	2680.88	39.7149	0.119299	3.90221e-05	1.35008	0.112465	105.386	1882.29	359.327	1552.59		0.0179518	2.49681	268.468	0.455456	268.012
			0	0	0	0	1	0	1	0	2	0.218176	0.189072	177.746	4916.46	0.0363924	56.3723	56.4431	396.787	0.125672	2.51354e-05	7.10359	0.891792	1053.86	547.491	3593.27	451.59		0.179081	24.9669	2684.68	4.55422	2680.12	2680.88	39.715	0.119199	3.89858e-05	1.35072	0.112476	105.386	1882.1	359.327	1552.42		0.0179081	2.49669	268.468	0.455422	268.012
			0	0	0	0	1	0	0	1	2	0.218178	0.189073	177.665	4916.46	0.0355628	56.3723	56.4415	396.782	0.125568	2.50981e-05	7.10525	0.891707	1053.86	548.21	3593.27	452.055		0.179368	24.9644	2684.68	4.55783	2680.12	2680.88	39.7136	0.119127	3.89582e-05	1.35141	0.112487	105.386	1884.61	359.327	1554.05		0.0179368	2.49644	268.468	0.455783	268.012
			0	0	0	0	0	1	1	0	2	0.217202	0.188227	177.788	5034.56	0.0365168	57.7266	57.7976	396.798	0.126042	2.52628e-05	7.09781	0.892095	1053.86	547.685	3593.27	451.75		0.179648	24.9709	2749.19	4.55564	2744.57	2745.34	39.7147	0.11948	3.90896e-05	1.34874	0.112444	105.386	1882.75	359.327	1552.96		0.0179648	2.49709	274.919	0.455564	274.457
			0	0	0	0	0	1	0	1	2	0.21191	0.183642	176.83	5034.56	0.0342081	57.7266	57.7931	396.83	0.124891	2.48698e-05	7.16386	0.888594	1053.86	544.47	3593.27	448.97		0.177931	24.8666	2749.18	4.52508	2744.57	2745.33	39.7201	0.119235	3.89892e-05	1.39303	0.113404	105.386	1871.96	359.327	1543.61		0.0177931	2.48666	274.918	0.452508	274.457
			0	0	0	0	0	0	1	1	2	0.212716	0.184339	177.731	5018.58	0.0358159	57.498	57.5677	396.481	0.126149	2.5347e-05	7.09586	0.892203	1053.86	548.523	3593.27	452.313		0.178006	24.9701	2729.4	4.56002	2694.26	2695.01	39.6602	0.119563	3.92001e-05	1.34832	0.112442	105.386	1885.67	359.327	1554.92		0.0178006	2.49701	272.94	0.456002	269.426
	1	2	1	0	0	0	0	0	0	0	1	0.656169	0.568636	181.218	3025.83	0.0683557	39.5867	39.7197	448.208	0.250186	5.02695e-05	6.04388	0.950137	1053.86	623.61	3593.27	514.376		0.631748	24.5008	927.991	4.37018	68.5466	71.1809	88.8799	0.13138	4.09438e-05	0.66376	0.0984263	105.386	2007.89	359.327	1656.19		0.0631748	2.45008	92.7991	0.437018	6.85466
	1	2	0	1	0	0	0	0	0	0	1	0.219381	0.190116	177.464	3098.95	0.0395251	40.544	40.6209	396.993	0.123538	2.43973e-05	7.1864	0.888557	1053.86	545.52	3593.27	449.963		0.184075	25.0084	950.42	4.53819	70.2057	72.8554	39.7486	0.118077	3.85651e-05	1.38563	0.113119	105.386	1875.64	359.327	1547.09		0.0184075	2.50084	95.042	0.453819	7.02057
	1	2	0	0	1	0	0	0	0	0	1	0.213179	0.184741	177.471	3178.29	0.0396293	41.5596	41.6367	396.993	0.123621	2.45097e-05	7.18508	0.888628	1053.86	545.56	3593.27	449.996		0.179083	25.0084	971.746	4.53854	71.1558	73.8171	39.7486	0.118167	3.87373e-05	1.38547	0.113126	105.386	1875.77	359.327	1547.2		0.0179083	2.50084	97.1746	0.453854	7.11558
	1	2	0	0	0	1	0	0	0	0	1	0.318359	0.27589	83.1442	3253.73	-0.385021	42.5478	41.7988	403.688	0.237581	2.74032e-06	11.4007	0.74914	1053.86	7.95217	3593.27	5.07779		0.319792	21.5723	994.797	7.16355	72.8636	72.8332	40.9898	0.133009	1.29191e-05	3.07641	0.122741	105.386	79.5217	359.327	50.7779		0.0319792	2.15723	99.4797	0.716355	7.28636
	1	2	0	0	0	0	1	0	0	0	1	0.219183	0.189944	178.419	7474.98	0.0476757	97.8118	97.9045	396.825	0.125481	2.50603e-05	7.11358	0.892407	1053.86	550.946	3593.27	454.439		0.179165	25.055	2294.27	4.57121	169.884	172.243	39.7199	0.119083	3.89274e-05	1.34486	0.112284	105.386	1894.25	359.327	1562.45		0.0179165	2.5055	229.427	0.457121	16.9884
	1	2	0	0	0	0	0	1	0	0	1	0.21784	0.18878	178.462	7654.54	0.0477397	100.161	100.254	396.821	0.12585	2.51923e-05	7.10752	0.892725	1053.86	551.146	3593.27	454.605		0.179054	25.0588	2349.39	4.57246	173.967	176.322	39.72	0.119356	3.90352e-05	1.34264	0.112247	105.386	1894.92	359.327	1563		0.0179054	2.50588	234.939	0.457246	17.3967
	1	2	0	0	0	0	0	0	1	0	1	0.215735	0.186956	178.406	7627.55	0.047732	99.7856	99.8785	396.545	0.125346	2.50687e-05	7.11507	0.892334	1053.86	550.891	3593.27	454.394		0.176581	25.0536	2338.06	4.57087	172.454	174.819	39.6687	0.118964	3.89751e-05	1.34556	0.1123	105.386	1894.07	359.327	1562.3		0.0176581	2.50536	233.806	0.457087	17.2454
	1	2	0	0	0	0	0	0	0	1	1	0.216961	0.188019	178.339	7809.78	0.0486078	102.17	102.264	396.763	0.12582	2.51775e-05	7.10752	0.892736	1053.86	551	3593.27	454.575		0.179739	25.0555	2393.95	4.57342	176.582	178.944	39.7123	0.11932	3.90174e-05	1.34246	0.112245	105.386	1894.45	359.327	1562.92		0.0179739	2.50555	239.395	0.457342	17.6582
			1	0	0	0	0	0	0	0	1	0.705322	0.611232	181.481	1990.55	0.0641511	22.8127	22.9375	445.841	0.265394	4.91036e-05	6.05404	0.945903	1053.86	618.531	3593.27	510.186		0.61464	24.513	1084.32	4.35327	1075.18	1075.82	82.1333	0.126485	4.02872e-05	0.700559	0.100781	105.386	1991.74	359.327	1642.86		0.061464	2.4513	108.432	0.435327	107.518
			0	1	0	0	0	0	0	0	1	0.22025	0.190868	176.772	2038.66	0.0352573	23.3636	23.4322	396.988	0.123516	2.43869e-05	7.18087	0.887756	1053.86	543.078	3593.27	447.95		0.184958	24.8603	1110.51	4.51516	1101.17	1101.94	39.7467	0.118021	3.85408e-05	1.39717	0.113446	105.386	1867.19	359.327	1540.12		0.0184958	2.48603	111.051	0.451516	110.117
			0	0	1	0	0	0	0	0	1	0.2135	0.185019	176.778	2092.6	0.0353559	23.9371	24.0058	396.988	0.123592	2.45036e-05	7.17961	0.887824	1053.86	543.114	3593.27	447.979		0.179822	24.8601	1129.84	4.51546	1090.77	1091.5	39.7467	0.118104	3.87228e-05	1.39706	0.113453	105.386	1867.31	359.327	1540.22		0.0179822	2.48601	112.984	0.451546	109.077
			0	0	0	1	0	0	0	0	1	0.317675	0.275297	84.4153	2142.3	-0.455328	24.507	23.6212	404.055	0.244246	2.64199e-06	11.4477	0.745606	1053.86	7.57343	3593.27	4.83767		0.311463	23.6468	1156.73	7.66873	1116.99	1115.56	41.0957	0.131197	1.27002e-05	3.01812	0.119984	105.386	75.7343	359.327	48.3767		0.0311463	2.36468	115.673	0.766873	111.699
			0	0	0	0	1	0	0	0	1	0.211756	0.183508	176.902	4916.46	0.035027	56.3723	56.4404	396.818	0.124951	2.48878e-05	7.16344	0.888613	1053.86	543.709	3593.27	448.47		0.177956	24.868	2684.68	4.5211	2680.11	2680.88	39.7179	0.119298	3.90079e-05	1.39284	0.113401	105.386	1869.3	359.327	1541.86		0.0177956	2.4868	268.468	0.45211	268.011
			0	0	0	0	0	1	0	0	1	0.217886	0.18882	177.765	5034.56	0.0364318	57.7266	57.7975	396.815	0.125839	2.51931e-05	7.1009	0.891933	1053.86	547.577	3593.27	451.661		0.179757	24.9687	2749.19	4.55473	2744.57	2745.34	39.7179	0.119322	3.90322e-05	1.34975	0.112459	105.386	1882.39	359.327	1552.66		0.0179757	2.49687	274.919	0.455473	274.457
			0	0	0	0	0	0	1	0	1	0.208316	0.180527	176.892	5018.58	0.03507	57.498	57.5662	396.539	0.124826	2.48995e-05	7.1646	0.888559	1053.86	543.667	3593.27	448.436		0.175169	24.8673	2729.4	4.52087	2694.26	2695	39.6678	0.119182	3.90558e-05	1.39325	0.113411	105.386	1869.16	359.327	1541.75		0.0175169	2.48673	272.94	0.452087	269.426
			0	0	0	0	0	0	0	1	1	0.217189	0.188216	177.642	5138.48	0.0373165	58.872	58.9446	396.758	0.125804	2.51748e-05	7.10099	0.89194	1053.86	547.431	3593.27	451.631		0.18044	24.9655	2794.69	4.55568	2758.95	2759.71	39.7104	0.119282	3.901e-05	1.3496	0.112457	105.386	1881.91	359.327	1552.58		0.018044	2.49655	279.469	0.455568	275.895
	1	2	0	0	0	0	0	0	0	0	0	1.15394	1	108.325	3842.73	-0.59317	46.9902	45.8362	540.061	0.20555	2.78541e-06	8.59031	0.881652	1053.86	220.05	3593.27	139.609		0.440164	71.4859	1296.94	29.1043	260.507	269.799	139.814	0.103208	1.29106e-05	1.67448	0.111801	105.386	1285.89	359.327	815.944		0.0440164	7.14859	129.694	2.91043	26.0507
			0	0	0	0	0	0	0	0	0	1.15214	0.998447	109.412	2589.64	-0.344989	25.94	25.2688	543.365	0.22159	2.68088e-06	8.6598	0.878197	1053.86	226.072	3593.27	143.258		0.422296	71.1237	1431.32	31.5794	1354.55	1354.64	142.306	0.0991772	1.2693e-05	1.67611	0.115092	105.386	1340.85	359.327	849.558		0.0422296	7.11237	143.132	3.15794	135.455
			400	400	400	400	1000	1000	1000	1000																																			0	0	0	0	0
			20	20	2.85714	2.85714	20	20	2.85714	2.85714																																			0	0	0	0	0
			1e-07	0.0001	1e-07	0.0001	1e-07	0.0001	1e-07	0.0001																																			0	0	0	0	0
[truncated: 10 more columns]

## Sheet: Land-Sharing Statistics
													Statistics	Shannon biodiversity index (no constraint)										Above Ground Organic Carbon t/ha (no constraint)										Timber Supply [t/ha/y] (No constraint)										Timber revenue $/ha/y based on international market price (no constraint)
												% of species harvested		0	0.125	0.25	0.375	0.5	0.625	0.75	0.875	1		0	0.125	0.25	0.375	0.5	0.625	0.75	0.875	1		0	0.125	0.25	0.375	0.5	0.625	0.75	0.875	1		0	0.125	0.25	0.375	0.5	0.625
												Forest state variable	average	1	0.24233	0.340746	0.44203	0.538407	0.617947	0.676539	0.715223	0.852		108.868	166.348	158.221	151.814	145.843	139.529	132.406	124.526	116.511		0	0.488832	1.50857	2.46227	2.46	3.69078	4.00937	4.95045	5.60001		0	4083.89	3561.82	2965.15	2269.94	1525.05
													stdev	0	0.131198	0.202718	0.226	0.2126	0.170991	0.113699	0.0547504	0		0.768527	32.2623	36.5278	36.4854	34.7341	31.9974	28.2252	22.1809	0.241344		0	0.0473693	0.213367	0.213374	0.212232	0.231521	0.290218	0.425305	0.021182		0	1403.53	1791.76	2021.63	2072.12	1863.38
													s.e.m.	0	0.0309237	0.0270893	0.021355	0.017968	0.0161572	0.0151937	0.0136876	0.00140235		0.543431	8.06557	4.88123	3.44755	2.93557	3.02347	3.77175	5.54524	0.341312		0	0.189477	1.59669	1.78522	1.77566	1.93704	2.1718	1.70122	0.0299558		0	350.883	239.433	191.026	175.126	176.073
																																						Timber Supply [kg/ha/y]
														1	0.568636	0.619482	0.618156	0.752737	0.753638	0.753155	0.75133	0.852481		109.412	181.218	181.835	181.072	116.788	116.806	116.799	116.794	116.752		0	623.61	622.449	623.407	5516.01	5515.72	5515.96	5515.98	5621.19		0	4550.58	4550.57	4550.37	4550.61	514.209
														1	0.190116	0.574757	0.707663	0.614564	0.753678	0.753349	0.738337	0.855286		108.325	177.464	180.911	116.506	181.059	116.796	116.798	116.758	116.269		0	545.52	624.109	5521.54	623.411	5515.93	5515.84	5621.07	5578.83		0	4637.14	4550.47	4550.54	514.21	4555.17
															0.184741	0.623852	0.620141	0.611257	0.751149	0.737428	0.738746				177.471	115.503	181.754	181.011	116.795	116.749	116.755				545.56	5528.09	622.496	623.386	5515.93	5621.31	5621.12				4637.18	4637.34	4550.54	514.191	513.456
															0.27589	0.564882	0.610147	0.596047	0.738542	0.753538	0.737893				83.1442	181.164	181.622	181.096	116.759	116.797	116.756				7.95217	623.675	622.54	623.994	5621.09	5515.91	5621.13				4637.19	4550.52	4637.16	514.611	513.493
															0.189944	0.543841	0.584021	0.610398	0.611721	0.738034	0.587993				178.419	181.037	181.945	180.91	180.993	116.759	180.978				550.946	623.73	622.723	624.102	623.331	5621.1	624.759				515.116	4637.16	514.144	514.654	513.578
															0.18878	0.54811	0.621778	0.705826	0.595132	0.736838	0.694116				178.462	181.521	181.821	116.489	181.137	116.754	116.402				551.146	623.094	623.192	5521.72	624.008	5621.21	5524.72				4557.65	4637.25	514.625	4555.32	513.904
															0.186956	0.569981	0.705036	0.70541	0.60645	0.596148	0.696514				178.406	181.187	116.49	116.503	180.924	181.12	116.399				550.891	624.356	5521.52	5521.68	624.177	624.016	5524.31				4557.31	514.628	514.715	4555.28	4555.15
															0.188019	0.195269	0.569017	0.701738	0.597685	0.604578	0.774299				178.339	177.367	180.893	116.484	181.139	180.91	116.588				551	545.053	624.114	5521.91	624.038	624.171	5525.99				4558.69	514.71	514.644	4555.48	514.79
															0.611232	0.740327	0.564379	0.696238	0.61219	0.594356	0.748428				181.481	116.429	180.864	116.403	180.945	181.106	116.365				618.531	5525.75	624.106	5524.69	624.171	624.825	5575.93				4600.04	515.169	514.711	4557.63	514.785
															0.190868	0.190373	0.571711	0.614709	0.591602	0.596493	0.740756				176.772	177.457	181.028	181.714	180.971	181.076	116.276				543.078	545.486	624.116	622.514	624.747	624.802	5578.7				4602.19	515.15	515.106	513.471	514.691
															0.185019	0.188851	0.560191	0.582584	0.70462	0.703262	0.7411				176.778	177.481	180.758	181.954	116.496	116.502	116.273				543.114	545.601	624.888	622.725	5521.86	5521.75	5578.76				4602.23	4555.34	4555.43	513.578	515.303
															0.275297	0.19045	0.606512	0.610654	0.705619	0.695745	0.740345				84.4153	177.449	115.507	181.637	116.509	116.402	116.273				7.57343	545.453	5528.89	623.285	5521.65	5524.67	5578.76				4602.24	4557.61	4555.26	513.979	4561.24
															0.183508	0.189754	0.609228	0.583089	0.694456	0.69214	0.595374				176.902	177.406	115.569	181.923	116.395	116.392	181.708				543.709	546.358	5528.86	622.745	5524.84	5524.8	561.932				463.318	4557.71	4557.75	513.595	4561.21
															0.18882	0.743291	0.617078	0.619996	0.70388	0.693543	0.690873				177.765	115.941	115.432	181.691	116.518	116.402	115.977				547.577	5522.74	5528.39	623.257	5521.54	5524.77	5584.28				4606.79	4557.69	4555.17	513.957	4560.82
															0.180527	0.183944	0.596539	0.583505	0.694095	0.585773	0.695724				176.892	177.484	115.446	181.931	116.4	182.071	115.955				543.667	545.623	5531.87	623.457	5524.67	623.345	5584.08				4606.63	513.962	4557.61	514.057	4563.55
	Figure 3														0.188216	0.184769	0.550282	0.707467	0.691617	0.704006	0.771737				177.642	177.466	181.093	116.521	116.397	116.489	116.162				547.431	545.538	623.704	5521.11	5524.8	5521.46	5585.62				4607.89	4555.1	4557.72	4554.82	514.453
															0.248535	0.184963	0.536564	0.706426	0.585735	0.694708						177.458	181.342	116.5	182.103	116.399						545.5	623.208	5521.43	622.589	5524.4						4557.38	513.47	4555.08	513.948
	Restricted forest baseline: result when no harvesting (Figure 3c)														0.13683	0.184303	0.554737	0.70347	0.620218	0.69464						177.408	181.037	116.499	181.776	116.397						546.376	624.474	5521.4	623.218	5524.41						4557.4	513.924	4555.05	514.961
	number of species	% species	AGOC [tonnes.ha-1]													0.275653	0.53652	0.696147	0.577988	0.695306						83.2868	181.307	116.405	181.975	116.398						7.94501	623.229	5524.27	623.422	5524.34						4557.34	514.024	4557.28	513.966
	0	0	108.868													0.274975	0.561253	0.559875	0.584734	0.564051						83.4274	181.083	180.831	182.041	180.91						7.96477	624.443	624.11	623.365	624.878						515.194	513.98	514.788	514.935
	1	0.125	108.868													0.276417	0.549009	0.574629	0.705706	0.607801						83.0181	181.529	181.091	116.498	115.368						7.99309	623.837	624.124	5521.43	5531.12						4562.93	4555.08	514.702	514.34
	2	0.25	108.868													0.276451	0.783117	0.559595	0.706543	0.78213						80.3663	116.68	180.774	116.499	116.686						42.4542	5523.1	624.892	5521.28	5523.07						4556.43	4554.95	515.305	4556.46
	3	0.375	108.868													0.188647	0.194506	0.563228	0.695268	0.773159						178.456	177.376	180.879	116.388	116.592						551.12	545.099	624.037	5524.38	5526.03						4558.73	4557.37	514.631	449.615
	4	0.5	108.868													0.189041	0.195151	0.567859	0.706035	0.773707						178.443	177.363	180.804	116.497	116.586						551.059	545.036	624.887	5521.38	5526.04						4558.74	4555.04	515.302	449.564
	5	0.625	108.868													0.18901	0.195337	0.572333	0.695288	0.773509						178.362	177.357	180.931	116.404	116.592						551.79	545.01	624.874	5524.23	5525.99						4558.7	4557.25	515.191	449.542
	6	0.75	108.868													0.188184	0.19474	0.605538	0.692541	0.194762						178.486	177.302	115.523	116.385	177.295						551.256	545.862	5529.09	5524.49	545.829						450.088	4557.46	4561.4	450.116
	7	0.875	108.868													0.190057	0.737111	0.607125	0.574416	0.725227						178.344	116.42	115.57	181.059	116.331						551.708	5525.77	5528.8	624.131	5528.77						4560.99	514.702	4561.16	4558.66
	8	1	108.868													0.184275	0.737018	0.595448	0.556818	0.734314						178.429	116.431	115.412	180.764	115.858						552.104	5525.74	5532.06	624.891	5525.57						4558.35	515.304	4563.71	4558.63
																0.6025	0.733445	0.605686	0.568173	0.7505						182.447	116.412	115.602	180.887	116.373						617.959	5525.96	5528.66	624.813	5575.76						4599.9	515.149	4561.05	4558.82
																0.631269	0.728111	0.609447	0.57523	0.749466						180.834	116.329	115.383	181.025	116.366						620.087	5528.76	5531.06	624.954	5575.91						4600.03	515.255	4562.89	4560.99
																0.601115	0.189115	0.606655	0.6189	0.739823						115.237	177.477	115.364	115.488	116.266						5588.19	545.583	5531.25	5528.16	5578.95						4602.39	4560.63	4563.04	450.015
																0.611456	0.189549	0.553205	0.595684	0.755459						181.409	177.47	181.625	115.452	116.37						618.676	545.55	622.994	5531.85	5575.42						4599.62	4563.54	513.781	449.987
																0.592442	0.189978	0.564574	0.60545	0.740451						180.955	177.394	181.137	115.358	116.277						559.26	546.304	624.378	5531.24	5578.74						4602.21	4563.03	514.881	450.48
																0.568772	0.188294	0.523854	0.591838	0.739169						181.559	177.492	181.201	115.417	116.271						618.849	545.652	624.039	5531.97	5578.84						4602.3	4563.64	514.501	450.072
																0.616409	0.190657	0.549243	0.551547	0.600455						181.558	177.384	181.544	181.587	181.742						559.312	546.257	623.824	623.789	621.031						512.195	514.3	514.329	450.442
																0.196365	0.188224	0.783898	0.783437	0.636301						176.609	177.43	116.699	116.691	181.442						542.285	546.474	5522.81	5523.06	561.437						462.963	4556.42	4556.22	450.621
																0.737394	0.74586	0.784063	0.784331	0.596335						116.009	115.981	116.688	116.689	181.836						5585.3	5522.41	5523.03	5522.92	561.941						463.327	4556.3	4556.39	4555.89
																0.191246	0.744722	0.781666	0.773678	0.598216						176.764	115.956	116.688	116.585	181.799						543.039	5522.66	5523.03	5526.01	561.938						463.324	4558.72	4556.39	4556.09
																0.189672	0.742035	0.774017	0.783676	0.699114						176.787	115.953	116.593	116.69	116.08						543.151	5522.65	5525.95	5523	5581.3						4604.47	4556.38	4558.66	4556.09
																0.191289	0.734124	0.195425	0.773448	0.69557						176.758	115.862	177.36	116.595	115.961						543.012	5525.54	545.02	5525.92	5584.28						4606.79	4558.64	449.55	4558.33
																0.190079	0.18508	0.194933	0.77157	0.692574						176.714	177.46	177.367	116.586	115.961						543.904	545.51	545.055	5526.12	5584.4						4606.89	4558.81	449.579	449.955
																0.744265	0.184388	0.194491	0.195456	0.69						115.458	177.471	177.296	177.353	115.973						5582.24	545.562	545.833	544.99	5584.39						4606.88	449.526	450.091	449.997
																0.184256	0.184099	0.19609	0.194532	0.556104						176.79	177.4	177.35	177.295	182.601						543.172	546.339	544.973	545.827	558.989						460.908	450.087	449.511	450.509
																0.185044	0.185772	0.196045	0.195245	0.702624						176.773	177.446	177.276	177.289	116.048						543.093	545.446	545.735	545.804	5581.23						4604.41	450.067	450.011	449.902
																0.185271	0.185777	0.195463	0.194799	0.691556						176.764	177.37	177.281	177.3	115.97						543.053	546.2	545.764	545.854	5584.01						4606.57	450.109	450.035	450.395
																0.184552	0.18513	0.736316	0.734205	0.695159						176.716	177.378	116.422	116.433	115.967						543.923	546.24	5525.91	5525.81	5584.01						4606.57	4558.69	4558.77	450.427
																0.275076	0.275891	0.73704	0.727248	0.693728						84.5752	83.2098	116.437	116.332	115.959						7.56295	7.945	5525.73	5528.73	5584.19						4606.72	4560.96	4558.62	5.07332
																0.274498	0.275774	0.726193	0.723452	0.5979						84.7042	83.2152	116.32	116.322	181.175						7.58981	8.00658	5528.89	5528.85	561.865						463.21	4561.06	4561.09	5.11212
																0.275878	0.275198	0.735014	0.725733	0.58673						84.282	80.8037	116.447	116.327	115.124						8.02116	42.5789	5525.63	5528.82	5591.19						4612.49	4561.03	4558.54	26.8927
																0.275935	0.27503	0.725332	0.190616	0.779183						82.0361	83.5059	116.33	177.39	116.257						44.039	8.02098	5528.73	546.284	5582.7						4605.63	450.464	4560.96	5.12131
																0.18871	0.272957	0.724005	0.741939	0.762166						177.759	81.6082	116.321	115.945	116.197						547.549	42.7757	5528.85	5522.7	5585.71						4607.97	4556.13	4561.06	27.0171
																0.189072	0.274464	0.189474	0.742097	0.762617						177.746	80.93	177.472	115.818	116.194						547.491	42.6797	545.557	5525.45	5585.75						4608	4558.25	449.993	26.9563
																0.189073	0.189069	0.190765	0.732336	0.771061						177.665	178.446	177.38	115.851	116.165						548.21	551.071	546.239	5525.64	5585.55						4607.83	4558.41	450.426	454.542
																0.188227	0.189749	0.188718	0.742603	0.195851						177.788	178.338	177.411	115.813	176.538						547.685	551.678	546.386	5525.41	543.054						447.801	4558.22	450.548	454.914
																0.183642	0.18767	0.189493	0.184292	0.725143						176.83	178.392	177.404	177.398	115.906						544.47	551.93	546.352	546.333	5588.3						4610.11	450.504	450.52	455.122
																0.184339	0.188916	0.752538	0.275274	0.731225						177.731	178.38	115.917	80.7788	115.376						548.523	551.877	5522.49	42.5436	5585.54						4607.83	26.8706	4555.95	455.078
																	0.641117	0.744523	0.749485								181.547	115.954	116.375								620.571	5522.54	5575.77								4599.91	4555.99	511.871
																	0.705934	0.732979	0.750782								116.077	115.84	116.367								5581.23	5525.62	5575.85								4599.98	4558.4	4604.41
																	0.60146	0.744489	0.747405								182.388	115.951	116.364								618.045	5522.64	5575.93								4600.04	4556.08	509.787
																	0.636695	0.733772	0.740917								182	115.861	116.276								618.267	5525.51	5578.73								4602.21	4558.31	509.969
																	0.579507	0.73935	0.640096								182.278	115.803	181.415								618.378	5525.54	620.527								511.833	4558.33	510.001
																	0.599932	0.185097	0.59776								182.473	177.452	181.777								558.894	545.474	621.03								512.197	449.924	460.867
																	0.703827	0.184134	0.636391								116.042	177.398	181.471								5581.25	546.331	561.451								462.975	450.503	4604.43
																	0.626609	0.184842	0.600839								180.787	177.39	181.728								620.02	546.293	621.019								512.185	450.471	511.413
																	0.62408	0.184272	0.640523								180.693	177.406	181.491								619.952	546.368	561.457								462.981	450.533	511.358
																	0.604449	0.273753	0.599659								181.193	83.9248	181.714								620.968	8.02463	561.938								463.323	5.12378	512.09
																	0.620757	0.275392	0.703408								180.675	80.7414	116.053								560.882	42.661	5581.54								4604.67	26.9445	462.505
																	0.602202	0.275847	0.704402								115.154	80.5154	116.064								5588.37	42.618	5581.37								4604.53	26.9172	4610.3
																	0.599244	0.276188	0.693762								115.161	80.3947	115.951								5588.39	42.5685	5584.48								4606.96	26.886	4610.33
																	0.594996	0.189611	0.699557								115.17	178.354	116.081								5588.52	551.754	5581.28								4604.45	454.977	4610.43
																	0.589049	0.749354	0.690758								115.098	116.359	115.979								5591.31	5575.92	5584.24								4606.76	4600.03	4612.59
																	0.602289	0.63849	0.688711								181.25	181.514	115.972								618.723	620.562	5584.32								4606.82	511.862	510.343
																	0.56666	0.64065	0.55324								181.541	181.435	182.561								618.868	620.524	618.114								509.808	511.832	510.368
																	0.602138	0.600395	0.599401								181.346	181.716	182.417								559.625	621.022	558.94								460.904	512.189	461.467
																	0.566307	0.639386	0.582361								181.497	181.435	182.262								618.933	561.434	559.228								461.08	462.962	510.422
																	0.608732	0.710584	0.55438								181.376	116.047	182.575								559.563	5581.08	559.007								460.924	4604.29	461.416
																	0.569856	0.704092	0.705778								181.693	116.053	116.056								559.643	5581.37	5581.01								4604.23	4604.53	461.394
																	0.770209	0.701897	0.703841								116.282	116.047	116.045								5582.92	5581.47	5581.21								4604.4	4604.61	4605.81
																	0.195641	0.691675	0.694047								176.686	115.97	115.94								542.664	5584.38	5584.26								4606.77	4606.87	447.608
																	0.196274	0.636208	0.704818								176.675	182.107	116.048								542.607	618.176	5581.13								4604.33	509.894	447.561
																	0.196444	0.57864	0.690922								176.669	182.278	115.974								542.582	618.376	5584.03								4606.58	509.999	447.54
																	0.195894	0.595361	0.69322								176.614	182.367	115.955								543.426	558.987	5584.1								4606.65	460.943	448.108
																	0.736101	0.589405	0.60563								115.984	182.32	181.231								5585.43	618.267	620.98								512.099	509.909	4607.88
																	0.734608	0.601998	0.61675								115.99	182.39	180.68								5585.45	558.948	560.878								462.5	460.911	4607.89
																	0.733247	0.560646	0.595441								115.983	182.561	181.049								5585.54	558.962	621.706								512.58	460.886	4607.97
																	0.726801	0.705043	0.596801								115.896	116.064	180.988								5588.4	5581.01	621.685								512.561	4604.23	4610.19
																	0.189906	0.705077	0.597725								176.784	116.056	115.251								543.136	5581.17	5588.22								4610.18	4604.37	447.997
																	0.19034	0.701534	0.586641								176.777	116.045	115.076								543.106	5581.23	5591.27								4612.56	4604.42	447.972
																	0.1903	0.695816	0.583107								176.702	115.965	115.059								543.853	5583.96	5591.42								4612.68	4606.52	448.46
																	0.189093	0.621399	0.587484								176.799	180.654	115.084								543.207	619.96	5591.32								4612.6	511.363	448.056
																	0.191028	0.603678	0.569151								176.692	181.291	181.843								543.804	620.975	559.523								461.296	512.102	448.42
																	0.188577	0.61954	0.771345								176.738	180.712	116.295								544.02	560.896	5582.75								4605.67	462.515	448.598
																	0.744482	0.597717	0.78058								115.463	180.987	116.258								5582.02	620.881	5582.68								4605.61	512.018	4605.07
																	0.745315	0.622021	0.770889								115.446	180.739	116.156								5582.14	560.922	5585.72								4607.98	462.537	4605.17
																	0.741459	0.604294	0.770746								115.438	181.197	116.291								5582.21	561.875	5582.84								4605.74	463.218	4605.22
																	0.732557	0.595991	0.761625								115.411	115.151	116.2								5585.48	5588.6	5585.75								4608	4610.5	4607.78
																	0.185389	0.596917	0.770161								176.767	115.191	116.163								543.065	5588.35	5585.63								4607.9	4610.29	447.938
																	0.18466	0.586513	0.196579								176.777	115.053	176.665								543.115	5591.52	542.564								447.525	4612.77	447.98
																	0.184344	0.596372	0.19562								176.708	115.231	176.538								543.887	5588.17	543.052								447.8	4610.14	448.488
																	0.186063	0.588131	0.196358								176.754	115.108	176.602								543.006	5591.13	543.368								448.06	4612.44	447.89
																	0.186069	0.588097	0.19588								176.679	115.108	176.543								543.753	5591.26	543.079								447.822	4612.55	448.378
																	0.185404	0.568174	0.733985								176.687	181.843	116.007								543.792	618.595	5585.33								4607.79	510.159	448.41
																	0.275364	0.611366	0.726476								84.4603	181.444	115.899								7.56269	559.431	5588.36								4610.16	461.307	4.83094
																	0.275247	0.555651	0.723819								84.4819	181.446	115.895								7.61679	559.878	5588.48								4610.26	461.575	4.86503
																	0.274644	0.56564	0.725325								82.6383	181.789	115.898								40.5537	559.584	5588.4								4610.19	461.346	25.6154
																	0.274518	0.779956	0.190949								84.8316	116.268	176.698								7.63794	5582.54	543.834								448.444	4605.5	4.87848
																	0.272407	0.771443	0.742591								83.6555	116.291	115.433								40.8742	5582.86	5582.21								4605.22	4605.75	25.8177
																	0.27395	0.778155	0.73847								82.7765	116.257	115.392								40.6753	5582.71	5585								4607.39	4605.63	25.6921
																	0.189138	0.762027	0.732332								177.748	116.2	115.406								547.499	5585.73	5585.5								4607.8	4607.99	451.596
																	0.183361	0.196548	0.737705								176.825	176.671	115.383								544.448	542.59	5585.07								4607.44	447.547	448.951
																	0.187683	0.196031	0.184535								177.695	176.609	176.706								548.353	542.286	543.881								448.483	447.296	452.173
																	0.188972	0.195572	0.274708								177.684	176.539	82.6075								548.297	543.058	40.4581								25.5552	447.804	452.126
																		0.197195										176.662										542.549										447.512
																		0.197157										176.589										543.304										448.007
																		0.196554										176.595										543.332										448.03
																		0.734628										115.987										5585.62										4608.03
																		0.735277										116										5585.45										4607.9
																		0.724892										115.888										5588.56										4610.32
																		0.733438										116.009										5585.31										4607.78
																		0.725561										115.905										5588.26										4610.08
																		0.724625										115.896										5588.33										4610.13
																		0.190283										176.779										543.11										447.976
																		0.191117										176.689										543.79										448.409
																		0.189024										176.718										543.93										448.523
																		0.189807										176.712										543.899										448.498
																		0.746089										115.473										5582.06										4605.1
																		0.743412										115.434										5582.18										4605.2
																		0.735198										115.342										5585.22										4607.56
																		0.747332										115.479										5582.16										4605.19
																		0.736247										115.379										5585.03										4607.41
																		0.73418										115.367										5585.13										4607.5
																		0.185415										176.759										543.027										447.907
																		0.184383										176.706										543.879										448.482
																		0.185106										176.698										543.842										448.451
																		0.184507										176.714										543.916										448.512
																		0.273128										85.3916										7.6434										4.88219
																		0.2749										82.5406										40.6718										25.6897
																		0.275402										82.2343										40.569										25.6249
																		0.275766										82.0553										44.1791										27.8977
																		0.183107										176.839										544.513										449.005
[truncated: 84 more columns]

## Sheet: Mono-Cultural Stand Statistics
				Timber Supply [tonnes/ha/y]	Carbon supply [MgC/ha/y]
			Sp#1	2.79479	34.23
			sp#2	0.479026	15.7
			sp#3	6.24615	149
			sp#4	1.10747	30.7
			sp#5	0.024233	51.7
			sp#6	0.0733546	16.4
			sp#7	0.0312924	111
			sp#8	0.278919	67

## Sheet: Land-Sparing Statistics
	% of land that can be spared for conservation according to the type of mono-specific carbon plantation
	Mono-specific stand planted*	Carbon storage in mono-specific stand [tC/ha/y]	Reference for comparison: land-sharing forest with different number of species harvested
			1 species	2 species	3 species	4 species	5 species	6 species	7 species	8 species	Sparklines
	Condition to meet: at least the performance of the land-sharing system with no collective constraints on harvesting
			166.348	158.221	151.814	145.843	139.529	132.406	124.526	116.51	Sparklines
	sp#1	34.23	0	0	0	0	0	0	0	0
	sp#2	15.7	0	0	0	0	0	0	0	0
	sp#3	149	0	0	0	0.02119	0.063562	0.111369	0.164253	0.218054
	sp#4	30.7	0	0	0	0	0	0	0	0
	sp#5	51.7	0	0	0	0	0	0	0	0
	sp#6	16.4	0	0	0	0	0	0	0	0
	sp#7	111	0	0	0	0	0	0	0	0
	sp#8	67	0	0	0	0	0	0	0	0
	Condition to meet: at least the performance of the land-sharing system with collective rule that impose the harvest of sp#4
			177	169	161	152	143	135	127	117
	sp#1	34.23	0	0	0	0	0	0	0	0
	sp#2	15.7	0	0	0	0	0	0	0	0
	sp#3	149	0	0	0	0	0.0402685	0.0939597	0.147651	0.214765
	sp#4	30.7	0	0	0	0	0	0	0	0
	sp#5	51.7	0	0	0	0	0	0	0	0
	sp#6	16.4	0	0	0	0	0	0	0	0
	sp#7	111	0	0	0	0	0	0	0	0
	sp#8	67	0	0	0	0	0	0	0	0
	Condition to meet: at least the performance of a land-sharing system with collective rule that impose the harvest of sp#3
			83	97	106	112	115	116	116	117
	sp#1	34.23	0	0	0	0	0	0	0	0
	sp#2	15.7	0	0	0	0	0	0	0	0
	sp#3	149	0.442953	0.348993	0.288591	0.248322	0.228188	0.221477	0.221477	0.214765
	sp#4	30.7	0	0	0	0	0	0	0	0
	sp#5	51.7	0	0	0	0	0	0	0	0
	sp#6	16.4	0	0	0	0	0	0	0	0
	sp#7	111	0.252252	0.126126	0.045045	0	0	0	0	0
	sp#8	67	0	0	0	0	0	0	0	0
	Condition to meet: at least the performance of a land-sharing system with collective rule that forbid harvest of sp#4
			178	179	179	180	180	181	181
	sp#1	34.23	0	0	0	0	0	0	0	na
	sp#2	15.7	0	0	0	0	0	0	0	na
	sp#3	149	0	0	0	0	0	0	0	na
	sp#4	30.7	0	0	0	0	0	0	0	na
	sp#5	51.7	0	0	0	0	0	0	0	na
	sp#6	16.4	0	0	0	0	0	0	0	na
	sp#7	111	0	0	0	0	0	0	0	na
	sp#8	67	0	0	0	0	0	0	0	na
	Condition to meet: at least the performance of a land-sharing system with collective that forbid harvest of sp#3
			165	155	147	140	133	125	117
	sp#1	34.23	0	0	0	0	0	0	0	na
	sp#2	15.7	0	0	0	0	0	0	0	na
	sp#3	149	0	0	0.0134228	0.0604027	0.107383	0.161074	0.214765	na
	sp#4	30.7	0	0	0	0	0	0	0	na
	sp#5	51.7	0	0	0	0	0	0	0	na
	sp#6	16.4	0	0	0	0	0	0	0	na
	sp#7	111	0	0	0	0	0	0	0	na
	sp#8	67	0	0	0	0	0	0	0	na
	% of land that can be spared for conservation according to the type of mono-specific timber plantation
	Mono-specific stand planted*	Timber supply in mono-specific stand [t/ha/y]	Reference for comparison: land-sharing forest with different number of species harvested
			1 species	2 species	3 species	4 species	5 species	6 species	7 species	8 species
	Condition to meet: at least the performance of the land-sharing system with no collective constraints on harvesting
			0.488832	1.50857	2.46227	2.46	3.69078	4.00937	4.95045	5.60001
	sp#1	2.79479	0.825092	0.460222	0.118979	0.119792	0	0	0	0
	sp#2	0.479026	0	0	0	0	0	0	0	0
	sp#3	6.24615	0.921739	0.75848	0.605793	0.606157	0.40911	0.358105	0.20744	0.103446
	sp#4	1.10747	0.558605	0	0	0	0	0	0	0
	sp#5	0.024233	0	0	0	0	0	0	0	0
	sp#6	0.0733546	0	0	0	0	0	0	0	0
	sp#7	0.0312924	0	0	0	0	0	0	0	0
	sp#8	0.278919	0	0	0	0	0	0	0	0
	Condition to meet: at least the performance of the land-sharing system with collective rule that impose the harvest of sp#4
			0.008	2.39	3.97	4.9	5.4	5.56	5.57	5.6
	sp#1	2.79479	0.997138	0.144839	0	0	0	0	0	0
	sp#2	0.479026	0.983299	0	0	0	0	0	0	0
	sp#3	6.24615	0.998719	0.617364	0.364408	0.215516	0.135467	0.109851	0.10825	0.103447
	sp#4	1.10747	0.992776	0	0	0	0	0	0	0
	sp#5	0.024233	0.669871	0	0	0	0	0	0	0
	sp#6	0.0733546	0.890941	0	0	0	0	0	0	0
	sp#7	0.0312924	0.744347	0	0	0	0	0	0	0
	sp#8	0.278919	0.971318	0	0	0	0	0	0	0
	Condition to meet: at least the performance of a land-sharing system with collective rule that impose the harvest of sp#3
			0.545	1.271	1.992	2.71	3.426	4.141	4.864	5.6
	sp#1	2.79479	0.804995	0.545226	0.287246	0.0303401	0	0	0	0
	sp#2	0.479026	0	0	0	0	0	0	0	0
	sp#3	6.24615	0.912746	0.796515	0.681083	0.566132	0.451502	0.337031	0.22128	0.103447
	sp#4	1.10747	0.507887	0	0	0	0	0	0	0
	sp#5	0.024233	0	0	0	0	0	0	0	0
	sp#6	0.0733546	0	0	0	0	0	0	0	0
	sp#7	0.0312924	0	0	0	0	0	0	0	0
	sp#8	0.278919	0	0	0	0	0	0	0	0
	Condition to meet: at least the performance of a land-sharing system with collective rule that forbid harvest of sp#4
			0.558	0.565	0.574	0.58	0.589	0.59	0.593
	sp#1	2.79479	0.800343	0.797838	0.794618	0.792471	0.789251	0.788893	0.78782	na
	sp#2	0.479026	0	0	0	0	0	0	0	na
	sp#3	6.24615	0.910665	0.909544	0.908103	0.907143	0.905702	0.905542	0.905061	na
	sp#4	1.10747	0.496149	0.489828	0.481701	0.476284	0.468157	0.467254	0.464545	na
	sp#5	0.024233	0	0	0	0	0	0	0	na
	sp#6	0.0733546	0	0	0	0	0	0	0	na
	sp#7	0.0312924	0	0	0	0	0	0	0	na
	sp#8	0.278919	0	0	0	0	0	0	0	na
	Condition to meet: at least the performance of a land-sharing system with collective that forbid harvest of sp#3
			0.481	0.938	1.763	2.794	3.874	4.847	5.555
	sp#1	2.79479	0.827894	0.664376	0.369184	0.00028427	0	0	0	na
	sp#2	0.479026	0	0	0	0	0	0	0	na
	sp#3	6.24615	0.922993	0.849827	0.717746	0.552684	0.379778	0.224001	0.110652	na
	sp#4	1.10747	0.565677	0.153024	0	0	0	0	0	na
	sp#5	0.024233	0	0	0	0	0	0	0	na
	sp#6	0.0733546	0	0	0	0	0	0	0	na
	sp#7	0.0312924	0	0	0	0	0	0	0	na
	sp#8	0.278919	0	0	0	0	0	0	0	na
